# Supplementary material for: Tuning of the Electrostatic Potentials on the Surface of the Sulfur Atom in Organic Molecules: Theoretical Design and Experimental Assessment
Source: Molecules. 2023 May 6;28(9):3919. doi: 10.3390/molecules28093919 (PMC10180200; doi:10.3390/molecules28093919)
Supplement: Supplementary file 1 [file molecules-28-03919-s001.zip]

Archive with 5 entries (4 files):
- molecules-2342883-supplementary/
- molecules-2342883-supplementary/File S1.docx
- molecules-2342883-supplementary/File S2.docx
- molecules-2342883-supplementary/File S3.pdf
- molecules-2342883-supplementary/File S4.cif
