# Supplementary material for: Tuning of the Electrostatic Potentials on the Surface of the Sulfur Atom in Organic Molecules: Theoretical Design and Experimental Assessment
Source: Molecules. 2023 May 6;28(9):3919. doi: 10.3390/molecules28093919 (PMC10180200; doi:10.3390/molecules28093919)
Supplement: Supplementary file 1 [file molecules-28-03919-s001.zip › molecules-2342883-supplementary/File S4.cif]

data_2162326
_audit_creation_date               2023-04-26
_audit_creation_method
;
Olex2 1.5
(compiled 2022.04.07 svn.rca3783a0 for OlexSys, GUI svn.r6498)
;
_shelx_SHELXL_version_number       '2019/2'
_audit_contact_author_address      'SDU-ANU Joint Science College, Shandong University, Weihai, Weihai 264209, China'
_audit_contact_author_email        '201900700172@mail.sdu.edu.cn'
_audit_contact_author_name         'Ziyu Wang'
_audit_contact_author_phone        '+86-15163166033'
_publ_contact_author_id_orcid      '0000-0003-4925-8857'
_publ_section_references
;
Dolomanov, O.V., Bourhis, L.J., Gildea, R.J, Howard, J.A.K. & Puschmann, H.
 (2009), J. Appl. Cryst. 42, 339-341.

Sheldrick, G.M. (2015). Acta Cryst. C71, 3-8.
;
_chemical_name_common              ?
_chemical_name_systematic          ?
_chemical_formula_moiety           'C6 F4 I2, C12 H8 N4 S'
_chemical_formula_sum              'C18 H8 F4 I2 N4 S'
_chemical_formula_weight           642.14
_chemical_absolute_configuration   ad
_chemical_melting_point            ?
loop_
  _atom_type_symbol
  _atom_type_description
  _atom_type_scat_dispersion_real
  _atom_type_scat_dispersion_imag
  _atom_type_scat_source
 'C' 'C' 0.0033 0.0016 'International Tables Vol C Tables 4.2.6.8 and 6.1.1.4'
 'H' 'H' 0.0000 0.0000 'International Tables Vol C Tables 4.2.6.8 and 6.1.1.4'
 'F' 'F' 0.0171 0.0103 'International Tables Vol C Tables 4.2.6.8 and 6.1.1.4'
 'I' 'I' -0.4742 1.8119 'International Tables Vol C Tables 4.2.6.8 and 6.1.1.4'
 'N' 'N' 0.0061 0.0033 'International Tables Vol C Tables 4.2.6.8 and 6.1.1.4'
 'S' 'S' 0.1246 0.1234 'International Tables Vol C Tables 4.2.6.8 and 6.1.1.4'

_shelx_space_group_comment
;
The symmetry employed for this shelxl refinement is uniquely defined
by the following loop, which should always be used as a source of
symmetry information in preference to the above space-group names.
They are only intended as comments.
;
_space_group_crystal_system        'monoclinic'
_space_group_IT_number             9
_space_group_name_H-M_alt          'C 1 c 1'
_space_group_name_Hall             'C -2yc'
loop_
  _space_group_symop_operation_xyz
 'x, y, z'
 'x, -y, z+1/2'
 'x+1/2, y+1/2, z'
 'x+1/2, -y+1/2, z+1/2'

_cell_length_a                     22.0520(5)
_cell_length_b                     7.84693(17)
_cell_length_c                     11.8297(2)
_cell_angle_alpha                  90
_cell_angle_beta                   99.301(2)
_cell_angle_gamma                  90
_cell_volume                       2020.10(8)
_cell_formula_units_Z              4
_cell_measurement_reflns_used      6418
_cell_measurement_temperature      293(2)
_cell_measurement_theta_max        26.8310
_cell_measurement_theta_min        4.0050
_shelx_estimated_absorpt_T_max     ?
_shelx_estimated_absorpt_T_min     ?
_exptl_absorpt_coefficient_mu      3.265
_exptl_absorpt_correction_T_max    1.00000
_exptl_absorpt_correction_T_min    0.57918
_exptl_absorpt_correction_type     multi-scan
_exptl_absorpt_process_details
;
CrysAlisPro 1.171.39.6a (Rigaku Oxford Diffraction, 2015)
Empirical absorption correction using spherical harmonics,
 implemented in SCALE3 ABSPACK scaling algorithm.
;
_exptl_absorpt_special_details     ?
_exptl_crystal_colour              'clear light colourless'
_exptl_crystal_colour_lustre       clear
_exptl_crystal_colour_modifier     light
_exptl_crystal_colour_primary      colourless
_exptl_crystal_density_diffrn      2.111
_exptl_crystal_density_meas        ?
_exptl_crystal_density_method      ?
_exptl_crystal_description         block
_exptl_crystal_F_000               1208
_exptl_crystal_size_max            0.29
_exptl_crystal_size_mid            0.25
_exptl_crystal_size_min            0.21
_exptl_transmission_factor_max     ?
_exptl_transmission_factor_min     ?
_diffrn_reflns_av_R_equivalents    0.0330
_diffrn_reflns_av_unetI/netI       0.0214
_diffrn_reflns_Laue_measured_fraction_full  0.998
_diffrn_reflns_Laue_measured_fraction_max  0.998
_diffrn_reflns_limit_h_max         26
_diffrn_reflns_limit_h_min         -26
_diffrn_reflns_limit_k_max         9
_diffrn_reflns_limit_k_min         -9
_diffrn_reflns_limit_l_max         14
_diffrn_reflns_limit_l_min         -14
_diffrn_reflns_number              20134
_diffrn_reflns_point_group_measured_fraction_full  0.998
_diffrn_reflns_point_group_measured_fraction_max  0.998
_diffrn_reflns_theta_full          24.997
_diffrn_reflns_theta_max           24.997
_diffrn_reflns_theta_min           3.345
_diffrn_ambient_temperature        293(2)
_diffrn_detector                   'CCD plate'
_diffrn_detector_area_resol_mean   8.0584
_diffrn_detector_type              EosS2
_diffrn_measured_fraction_theta_full  0.998
_diffrn_measured_fraction_theta_max  0.998
_diffrn_measurement_details
;
List of Runs (angles in degrees, time in seconds):

  # Type    Start    End  Width  t~exp~   \w     \q     \k     \f   Frames
--------------------------------------------------------------------------
  1  \w    -80.00  14.00   1.00    4.75    --  -12.53 -77.00 -60.00   94
  2  \w    -39.00  55.00   1.00    4.75    --  -12.53  77.00  60.00   94
  3  \w    -20.00  26.00   1.00    4.75    --  -12.53 -99.00 150.00   46
  4  \w    -54.00  30.00   1.00    4.75    --   13.55 -57.00 150.00   84
  5  \w     -3.00  81.00   1.00    4.75    --   13.55  57.00-120.00   84
  6  \w    -29.00   0.00   1.00    4.75    --  -12.53  57.00 -30.00   29
  7  \w    -31.00  57.00   1.00    4.75    --  -12.53  38.00 -60.00   88
;
_diffrn_measurement_device         'four-circle diffractometer'
_diffrn_measurement_device_type   
 'SuperNova, Single source at offset/far, EosS2'
_diffrn_measurement_method         '\w scans'
_diffrn_orient_matrix_type        
 'CrysAlisPro convention (1999,Acta A55,543-557)'
_diffrn_orient_matrix_UB_11        -0.0320026000
_diffrn_orient_matrix_UB_12        0.0169296000
_diffrn_orient_matrix_UB_13        -0.0078924000
_diffrn_orient_matrix_UB_21        0.0018895000
_diffrn_orient_matrix_UB_22        0.0135668000
_diffrn_orient_matrix_UB_23        0.0597425000
_diffrn_orient_matrix_UB_31        0.0058859000
_diffrn_orient_matrix_UB_32        0.0877466000
_diffrn_orient_matrix_UB_33        -0.0076993000
_diffrn_radiation_monochromator    mirror
_diffrn_radiation_probe            x-ray
_diffrn_radiation_type             'Mo K\a'
_diffrn_radiation_wavelength       0.71073
_diffrn_source                     'micro-focus sealed X-ray tube'
_diffrn_source_type                'SuperNova (Mo) X-ray Source'
_reflns_Friedel_coverage           0.997
_reflns_Friedel_fraction_full      0.997
_reflns_Friedel_fraction_max       0.997
_reflns_number_gt                  3436
_reflns_number_total               3542
_reflns_special_details
;
 Reflections were merged by SHELXL according to the crystal
 class for the calculation of statistics and refinement.
 
 _reflns_Friedel_fraction is defined as the number of unique
 Friedel pairs measured divided by the number that would be
 possible theoretically, ignoring centric projections and
 systematic absences. Completness statistics refer to single and
 composite reflections containing twin component 1 only.
;
_reflns_threshold_expression       'I > 2\s(I)'
_computing_cell_refinement         'CrysAlisPro 1.171.39.6a (Rigaku OD, 2015)'
_computing_data_collection         'CrysAlisPro 1.171.39.6a (Rigaku OD, 2015)'
_computing_data_reduction          'CrysAlisPro 1.171.39.6a (Rigaku OD, 2015)'
_computing_molecular_graphics      'Olex2 1.5 (Dolomanov et al., 2009)'
_computing_publication_material    'Olex2 1.5 (Dolomanov et al., 2009)'
_computing_structure_refinement    'SHELXL 2019/2 (Sheldrick, 2015)'
_computing_structure_solution      'ShelXT (Sheldrick, 2015)'
_refine_diff_density_max           0.402
_refine_diff_density_min           -0.715
_refine_diff_density_rms           0.080
_refine_ls_abs_structure_details
;
 Refined as an inversion twin.
;
_refine_ls_abs_structure_Flack     0.09(2)
_refine_ls_extinction_coef         .
_refine_ls_extinction_method       none
_refine_ls_goodness_of_fit_ref     1.074
_refine_ls_hydrogen_treatment      constr
_refine_ls_matrix_type             full
_refine_ls_number_parameters       263
_refine_ls_number_reflns           3542
_refine_ls_number_restraints       2
_refine_ls_R_factor_all            0.0235
_refine_ls_R_factor_gt             0.0224
_refine_ls_restrained_S_all        1.074
_refine_ls_shift/su_max            0.001
_refine_ls_shift/su_mean           0.000
_refine_ls_structure_factor_coef   Fsqd
_refine_ls_weighting_details      
 'w=1/[\s^2^(Fo^2^)+(0.0278P)^2^+0.9365P] where P=(Fo^2^+2Fc^2^)/3'
_refine_ls_weighting_scheme        calc
_refine_ls_wR_factor_gt            0.0521
_refine_ls_wR_factor_ref           0.0529
_refine_special_details
;
 Refined as a 2-component inversion twin.
;
_olex2_refinement_description
;
1. Twinned data refinement
 Scales: 0.91(2)
 0.09(2)
2. Fixed Uiso
 At 1.2 times of:
  All C(H) groups
3.a Aromatic/amide H refined with riding coordinates:
 C10(H10), C11(H11), C12(H12), C13(H13), C15(H15), C16(H16), C17(H17), C18(H18)
;
_atom_sites_solution_hydrogens     geom
_atom_sites_solution_primary       ?
_atom_sites_solution_secondary     ?
loop_
  _atom_site_label
  _atom_site_type_symbol
  _atom_site_fract_x
  _atom_site_fract_y
  _atom_site_fract_z
  _atom_site_U_iso_or_equiv
  _atom_site_adp_type
  _atom_site_occupancy
  _atom_site_site_symmetry_order
  _atom_site_calc_flag
  _atom_site_refinement_flags_posn
  _atom_site_refinement_flags_adp
  _atom_site_refinement_flags_occupancy
  _atom_site_disorder_assembly
  _atom_site_disorder_group
 I1 I 0.53657(2) 0.54178(6) 0.50108(3) 0.05739(13) Uani 1 1 d . . . . .
 I2 I 0.73556(2) 0.09751(7) 0.91517(3) 0.07252(18) Uani 1 1 d . . . . .
 F1 F 0.5883(2) 0.1629(6) 0.5104(4) 0.0777(13) Uani 1 1 d . . . . .
 F2 F 0.6627(3) -0.0112(6) 0.6701(4) 0.0808(15) Uani 1 1 d . . . . .
 F3 F 0.6811(2) 0.4731(6) 0.9088(4) 0.0653(11) Uani 1 1 d . . . . .
 F4 F 0.6065(2) 0.6449(5) 0.7505(4) 0.0697(12) Uani 1 1 d . . . . .
 C1 C 0.5946(3) 0.4056(8) 0.6273(5) 0.0457(14) Uani 1 1 d . . . . .
 C2 C 0.6099(3) 0.2398(8) 0.6090(5) 0.0492(15) Uani 1 1 d . . . . .
 C3 C 0.6494(3) 0.1514(9) 0.6920(6) 0.0522(16) Uani 1 1 d . . . . .
 C4 C 0.6739(3) 0.2246(8) 0.7939(5) 0.0483(14) Uani 1 1 d . . . . .
 C5 C 0.6581(3) 0.3933(8) 0.8113(5) 0.0454(14) Uani 1 1 d . . . . .
 C6 C 0.6188(3) 0.4818(8) 0.7298(6) 0.0472(15) Uani 1 1 d . . . . .
 S1 S 0.40613(8) 0.41826(19) 0.28331(15) 0.0509(4) Uani 1 1 d . . . . .
 N1 N 0.3637(3) 0.5388(8) 0.0870(5) 0.0630(16) Uani 1 1 d . . . . .
 N2 N 0.3342(3) 0.3837(8) 0.0930(5) 0.0659(16) Uani 1 1 d . . . . .
 N3 N 0.4742(2) 0.7526(7) 0.2944(5) 0.0524(13) Uani 1 1 d . . . . .
 N4 N 0.3558(3) 0.0784(7) 0.3209(6) 0.0599(15) Uani 1 1 d . . . . .
 C7 C 0.4018(3) 0.5728(7) 0.1788(5) 0.0453(14) Uani 1 1 d . . . . .
 C8 C 0.3523(3) 0.3087(8) 0.1902(5) 0.0455(14) Uani 1 1 d . . . . .
 C9 C 0.4377(3) 0.7309(8) 0.1930(5) 0.0462(14) Uani 1 1 d . . . . .
 C10 C 0.4329(3) 0.8491(9) 0.1057(6) 0.0595(18) Uani 1 1 d . . . . .
 H10 H 0.407254 0.830215 0.036332 0.071 Uiso 1 1 calc R U . . .
 C11 C 0.4674(5) 0.9965(10) 0.1243(9) 0.075(2) Uani 1 1 d . . . . .
 H11 H 0.465872 1.077402 0.066449 0.090 Uiso 1 1 calc R U . . .
 C12 C 0.5037(4) 1.0233(10) 0.2277(9) 0.069(2) Uani 1 1 d . . . . .
 H12 H 0.525941 1.123841 0.242430 0.083 Uiso 1 1 calc R U . . .
 C13 C 0.5066(4) 0.8969(9) 0.3100(8) 0.067(2) Uani 1 1 d . . . . .
 H13 H 0.532382 0.913272 0.379533 0.080 Uiso 1 1 calc R U . . .
 C14 C 0.3294(3) 0.1413(8) 0.2210(6) 0.0496(15) Uani 1 1 d . . . . .
 C15 C 0.2826(3) 0.0609(10) 0.1464(7) 0.064(2) Uani 1 1 d . . . . .
 H15 H 0.265560 0.110217 0.077041 0.077 Uiso 1 1 calc R U . . .
 C16 C 0.2628(4) -0.0946(11) 0.1800(10) 0.081(3) Uani 1 1 d . . . . .
 H16 H 0.231206 -0.152498 0.134031 0.098 Uiso 1 1 calc R U . . .
 C17 C 0.2902(5) -0.1630(10) 0.2821(10) 0.084(3) Uani 1 1 d . . . . .
 H17 H 0.278120 -0.269120 0.305457 0.101 Uiso 1 1 calc R U . . .
 C18 C 0.3360(4) -0.0726(10) 0.3497(9) 0.077(2) Uani 1 1 d . . . . .
 H18 H 0.353973 -0.119977 0.419172 0.092 Uiso 1 1 calc R U . . .

loop_
  _atom_site_aniso_label
  _atom_site_aniso_U_11
  _atom_site_aniso_U_22
  _atom_site_aniso_U_33
  _atom_site_aniso_U_23
  _atom_site_aniso_U_13
  _atom_site_aniso_U_12
 I1 0.0471(2) 0.0710(3) 0.0507(3) 0.0098(2) -0.00243(17) 0.0033(2)
 I2 0.0811(4) 0.0884(3) 0.0464(3) 0.0104(2) 0.0054(2) 0.0368(3)
 F1 0.098(3) 0.077(3) 0.050(2) -0.016(2) -0.011(2) 0.002(3)
 F2 0.115(4) 0.056(2) 0.068(3) -0.012(2) 0.005(3) 0.027(3)
 F3 0.064(3) 0.074(3) 0.050(2) -0.015(2) -0.012(2) 0.007(2)
 F4 0.085(3) 0.049(2) 0.069(3) -0.005(2) -0.003(2) 0.014(2)
 C1 0.040(3) 0.054(3) 0.042(4) 0.003(3) 0.001(3) -0.001(3)
 C2 0.053(4) 0.051(3) 0.043(3) -0.005(3) 0.005(3) -0.004(3)
 C3 0.061(4) 0.048(4) 0.047(4) -0.002(3) 0.005(3) 0.001(3)
 C4 0.045(3) 0.058(4) 0.042(3) 0.013(3) 0.008(3) 0.010(3)
 C5 0.040(3) 0.058(4) 0.036(3) -0.003(3) -0.002(3) 0.002(3)
 C6 0.046(4) 0.044(4) 0.051(4) 0.003(3) 0.007(3) 0.009(3)
 S1 0.0585(10) 0.0468(8) 0.0417(9) 0.0042(7) -0.0095(7) -0.0102(7)
 N1 0.067(4) 0.061(4) 0.053(4) 0.007(3) -0.015(3) -0.001(3)
 N2 0.065(4) 0.076(4) 0.049(4) -0.003(3) -0.016(3) -0.003(3)
 N3 0.057(3) 0.045(3) 0.053(3) 0.001(2) 0.002(3) -0.005(2)
 N4 0.069(4) 0.047(3) 0.064(4) -0.003(3) 0.011(3) -0.010(3)
 C7 0.050(4) 0.043(3) 0.041(4) 0.004(3) 0.001(3) 0.009(3)
 C8 0.043(3) 0.046(3) 0.046(4) -0.010(3) 0.001(3) -0.001(3)
 C9 0.050(3) 0.040(3) 0.050(4) 0.003(3) 0.010(3) 0.009(3)
 C10 0.070(5) 0.053(4) 0.056(4) 0.013(3) 0.010(4) 0.012(3)
 C11 0.091(6) 0.050(4) 0.090(7) 0.027(4) 0.035(5) 0.010(4)
 C12 0.067(5) 0.050(4) 0.095(7) 0.004(4) 0.022(5) -0.001(4)
 C13 0.069(5) 0.054(4) 0.076(5) -0.001(4) 0.009(4) -0.008(4)
 C14 0.047(3) 0.049(3) 0.054(4) -0.015(3) 0.010(3) -0.005(3)
 C15 0.053(4) 0.072(5) 0.068(5) -0.028(4) 0.010(4) -0.016(4)
 C16 0.068(5) 0.074(6) 0.107(8) -0.041(5) 0.030(5) -0.027(4)
 C17 0.093(6) 0.051(4) 0.121(8) -0.021(5) 0.057(6) -0.025(4)
 C18 0.093(6) 0.057(4) 0.085(6) 0.000(4) 0.028(5) -0.005(4)

_geom_special_details
;
 All esds (except the esd in the dihedral angle between two l.s. planes)
 are estimated using the full covariance matrix.  The cell esds are taken
 into account individually in the estimation of esds in distances, angles
 and torsion angles; correlations between esds in cell parameters are only
 used when they are defined by crystal symmetry.  An approximate (isotropic)
 treatment of cell esds is used for estimating esds involving l.s. planes.
;
loop_
  _geom_bond_atom_site_label_1
  _geom_bond_atom_site_label_2
  _geom_bond_distance
  _geom_bond_site_symmetry_2
  _geom_bond_publ_flag
 I1 C1 2.095(6) . ?
 I2 C4 2.067(6) . ?
 F1 C2 1.330(7) . ?
 F2 C3 1.343(8) . ?
 F3 C5 1.338(7) . ?
 F4 C6 1.339(8) . ?
 C1 C2 1.370(9) . ?
 C1 C6 1.380(10) . ?
 C2 C3 1.390(10) . ?
 C3 C4 1.365(10) . ?
 C4 C5 1.393(9) . ?
 C5 C6 1.375(9) . ?
 S1 C7 1.724(6) . ?
 S1 C8 1.714(6) . ?
 N1 N2 1.387(9) . ?
 N1 C7 1.289(9) . ?
 N2 C8 1.297(9) . ?
 N3 C9 1.344(8) . ?
 N3 C13 1.336(9) . ?
 N4 C14 1.326(9) . ?
 N4 C18 1.325(9) . ?
 C7 C9 1.466(9) . ?
 C8 C14 1.474(9) . ?
 C9 C10 1.380(9) . ?
 C10 H10 0.9300 . ?
 C10 C11 1.382(12) . ?
 C11 H11 0.9300 . ?
 C11 C12 1.366(13) . ?
 C12 H12 0.9300 . ?
 C12 C13 1.384(12) . ?
 C13 H13 0.9300 . ?
 C14 C15 1.395(10) . ?
 C15 H15 0.9300 . ?
 C15 C16 1.376(12) . ?
 C16 H16 0.9300 . ?
 C16 C17 1.369(14) . ?
 C17 H17 0.9300 . ?
 C17 C18 1.380(14) . ?
 C18 H18 0.9300 . ?

loop_
  _geom_angle_atom_site_label_1
  _geom_angle_atom_site_label_2
  _geom_angle_atom_site_label_3
  _geom_angle
  _geom_angle_site_symmetry_1
  _geom_angle_site_symmetry_3
  _geom_angle_publ_flag
 C2 C1 I1 120.6(5) . . ?
 C2 C1 C6 118.7(6) . . ?
 C6 C1 I1 120.7(5) . . ?
 F1 C2 C1 120.5(6) . . ?
 F1 C2 C3 119.2(6) . . ?
 C1 C2 C3 120.3(6) . . ?
 F2 C3 C2 118.0(6) . . ?
 F2 C3 C4 120.2(6) . . ?
 C4 C3 C2 121.8(6) . . ?
 C3 C4 I2 122.1(5) . . ?
 C3 C4 C5 117.3(6) . . ?
 C5 C4 I2 120.5(5) . . ?
 F3 C5 C4 120.2(6) . . ?
 F3 C5 C6 118.4(6) . . ?
 C6 C5 C4 121.4(6) . . ?
 F4 C6 C1 120.9(6) . . ?
 F4 C6 C5 118.6(6) . . ?
 C5 C6 C1 120.5(6) . . ?
 C8 S1 C7 86.6(3) . . ?
 C7 N1 N2 112.8(5) . . ?
 C8 N2 N1 111.3(5) . . ?
 C13 N3 C9 117.4(6) . . ?
 C18 N4 C14 116.5(7) . . ?
 N1 C7 S1 114.3(5) . . ?
 N1 C7 C9 122.6(6) . . ?
 C9 C7 S1 123.1(5) . . ?
 N2 C8 S1 115.1(5) . . ?
 N2 C8 C14 123.7(6) . . ?
 C14 C8 S1 121.2(5) . . ?
 N3 C9 C7 116.4(5) . . ?
 N3 C9 C10 123.1(6) . . ?
 C10 C9 C7 120.6(6) . . ?
 C9 C10 H10 121.0 . . ?
 C9 C10 C11 118.0(8) . . ?
 C11 C10 H10 121.0 . . ?
 C10 C11 H11 120.0 . . ?
 C12 C11 C10 120.0(7) . . ?
 C12 C11 H11 120.0 . . ?
 C11 C12 H12 120.9 . . ?
 C11 C12 C13 118.2(8) . . ?
 C13 C12 H12 120.9 . . ?
 N3 C13 C12 123.2(8) . . ?
 N3 C13 H13 118.4 . . ?
 C12 C13 H13 118.4 . . ?
 N4 C14 C8 115.7(6) . . ?
 N4 C14 C15 124.7(6) . . ?
 C15 C14 C8 119.7(7) . . ?
 C14 C15 H15 121.5 . . ?
 C16 C15 C14 117.1(8) . . ?
 C16 C15 H15 121.5 . . ?
 C15 C16 H16 120.4 . . ?
 C17 C16 C15 119.1(8) . . ?
 C17 C16 H16 120.4 . . ?
 C16 C17 H17 120.4 . . ?
 C16 C17 C18 119.2(8) . . ?
 C18 C17 H17 120.4 . . ?
 N4 C18 C17 123.4(10) . . ?
 N4 C18 H18 118.3 . . ?
 C17 C18 H18 118.3 . . ?

loop_
  _geom_torsion_atom_site_label_1
  _geom_torsion_atom_site_label_2
  _geom_torsion_atom_site_label_3
  _geom_torsion_atom_site_label_4
  _geom_torsion
  _geom_torsion_site_symmetry_1
  _geom_torsion_site_symmetry_2
  _geom_torsion_site_symmetry_3
  _geom_torsion_site_symmetry_4
  _geom_torsion_publ_flag
 I1 C1 C2 F1 0.3(8) . . . . ?
 I1 C1 C2 C3 178.6(5) . . . . ?
 I1 C1 C6 F4 -0.9(9) . . . . ?
 I1 C1 C6 C5 -178.4(5) . . . . ?
 I2 C4 C5 F3 -2.2(8) . . . . ?
 I2 C4 C5 C6 177.7(5) . . . . ?
 F1 C2 C3 F2 -2.0(10) . . . . ?
 F1 C2 C3 C4 178.8(7) . . . . ?
 F2 C3 C4 I2 3.3(9) . . . . ?
 F2 C3 C4 C5 -179.7(6) . . . . ?
 F3 C5 C6 F4 1.5(9) . . . . ?
 F3 C5 C6 C1 179.1(6) . . . . ?
 C1 C2 C3 F2 179.7(6) . . . . ?
 C1 C2 C3 C4 0.5(10) . . . . ?
 C2 C1 C6 F4 178.2(6) . . . . ?
 C2 C1 C6 C5 0.7(9) . . . . ?
 C2 C3 C4 I2 -177.5(5) . . . . ?
 C2 C3 C4 C5 -0.5(10) . . . . ?
 C3 C4 C5 F3 -179.2(6) . . . . ?
 C3 C4 C5 C6 0.7(10) . . . . ?
 C4 C5 C6 F4 -178.4(6) . . . . ?
 C4 C5 C6 C1 -0.8(10) . . . . ?
 C6 C1 C2 F1 -178.8(6) . . . . ?
 C6 C1 C2 C3 -0.5(9) . . . . ?
 S1 C7 C9 N3 -1.3(8) . . . . ?
 S1 C7 C9 C10 179.1(5) . . . . ?
 S1 C8 C14 N4 -4.0(8) . . . . ?
 S1 C8 C14 C15 175.7(5) . . . . ?
 N1 N2 C8 S1 0.3(8) . . . . ?
 N1 N2 C8 C14 -179.5(6) . . . . ?
 N1 C7 C9 N3 177.9(6) . . . . ?
 N1 C7 C9 C10 -1.7(10) . . . . ?
 N2 N1 C7 S1 0.2(8) . . . . ?
 N2 N1 C7 C9 -179.1(6) . . . . ?
 N2 C8 C14 N4 175.8(7) . . . . ?
 N2 C8 C14 C15 -4.5(10) . . . . ?
 N3 C9 C10 C11 -0.1(10) . . . . ?
 N4 C14 C15 C16 0.1(11) . . . . ?
 C7 S1 C8 N2 -0.2(6) . . . . ?
 C7 S1 C8 C14 179.7(5) . . . . ?
 C7 N1 N2 C8 -0.3(9) . . . . ?
 C7 C9 C10 C11 179.4(6) . . . . ?
 C8 S1 C7 N1 0.0(6) . . . . ?
 C8 S1 C7 C9 179.3(5) . . . . ?
 C8 C14 C15 C16 -179.6(6) . . . . ?
 C9 N3 C13 C12 0.5(11) . . . . ?
 C9 C10 C11 C12 -1.5(11) . . . . ?
 C10 C11 C12 C13 2.5(12) . . . . ?
 C11 C12 C13 N3 -2.1(12) . . . . ?
 C13 N3 C9 C7 -179.0(6) . . . . ?
 C13 N3 C9 C10 0.6(10) . . . . ?
 C14 N4 C18 C17 -0.4(12) . . . . ?
 C14 C15 C16 C17 -1.2(11) . . . . ?
 C15 C16 C17 C18 1.4(13) . . . . ?
 C16 C17 C18 N4 -0.6(13) . . . . ?
 C18 N4 C14 C8 -179.6(6) . . . . ?
 C18 N4 C14 C15 0.7(11) . . . . ?

_shelx_res_file
;
TITL 2162326_a.res in Cc
    2162326.res
    created by SHELXL-2019/2 at 18:01:40 on 26-Apr-2023
REM Old TITL 2162326 in Cc
REM SHELXT solution in Cc
REM R1 0.140, Rweak 0.096, Alpha 0.006, Orientation as input
REM Flack x = 0.119 ( 0.011 ) from Parsons' quotients
REM Formula found by SHELXT: C21 N O F3 S I2
CELL 0.71073 22.051989 7.846928 11.829693 90 99.3009 90
ZERR 4 0.000497 0.000171 0.000247 0 0.0021 0
LATT -7
SYMM +X,-Y,0.5+Z
SFAC C H F I N S
UNIT 72 32 16 8 16 4

L.S. 10
PLAN  1
TEMP 20(2)
CONF
BOND $H
list 4
fmap 2
acta
MORE -1
TWIN -1 0 0 0 -1 0 0 0 -1 2
OMIT 0 50
REM <olex2.extras>
REM <HklSrc "%.\\2162326.hkl">
REM </olex2.extras>

WGHT    0.027800    0.936500
BASF   0.09048
FVAR       2.29820
I1    4    0.536571    0.541778    0.501081    11.00000    0.04710    0.07097 =
         0.05066    0.00984   -0.00243    0.00334
I2    4    0.735559    0.097513    0.915169    11.00000    0.08106    0.08843 =
         0.04642    0.01040    0.00535    0.03683
F1    3    0.588261    0.162931    0.510399    11.00000    0.09812    0.07749 =
         0.04976   -0.01612   -0.01095    0.00241
F2    3    0.662717   -0.011178    0.670130    11.00000    0.11480    0.05586 =
         0.06832   -0.01193    0.00469    0.02660
F3    3    0.681117    0.473099    0.908755    11.00000    0.06446    0.07439 =
         0.04990   -0.01517   -0.01229    0.00746
F4    3    0.606543    0.644947    0.750453    11.00000    0.08526    0.04924 =
         0.06938   -0.00539   -0.00335    0.01391
C1    1    0.594602    0.405593    0.627288    11.00000    0.03955    0.05398 =
         0.04180    0.00278    0.00095   -0.00135
C2    1    0.609858    0.239782    0.608951    11.00000    0.05312    0.05077 =
         0.04289   -0.00528    0.00485   -0.00421
C3    1    0.649426    0.151378    0.692019    11.00000    0.06057    0.04797 =
         0.04706   -0.00162    0.00541    0.00144
C4    1    0.673928    0.224643    0.793856    11.00000    0.04522    0.05826 =
         0.04180    0.01304    0.00848    0.01038
C5    1    0.658093    0.393284    0.811331    11.00000    0.03970    0.05813 =
         0.03559   -0.00290   -0.00196    0.00237
C6    1    0.618840    0.481829    0.729828    11.00000    0.04605    0.04387 =
         0.05132    0.00300    0.00709    0.00860
S1    6    0.406134    0.418260    0.283311    11.00000    0.05846    0.04675 =
         0.04174    0.00423   -0.00949   -0.01016
N1    5    0.363701    0.538777    0.087041    11.00000    0.06716    0.06076 =
         0.05296    0.00740   -0.01512   -0.00149
N2    5    0.334162    0.383704    0.092951    11.00000    0.06487    0.07564 =
         0.04906   -0.00347   -0.01573   -0.00282
N3    5    0.474231    0.752585    0.294448    11.00000    0.05697    0.04477 =
         0.05309    0.00130    0.00203   -0.00525
N4    5    0.355788    0.078372    0.320937    11.00000    0.06851    0.04685 =
         0.06448   -0.00328    0.01084   -0.00999
C7    1    0.401810    0.572824    0.178798    11.00000    0.04990    0.04303 =
         0.04088    0.00366    0.00087    0.00919
C8    1    0.352316    0.308668    0.190229    11.00000    0.04284    0.04562 =
         0.04590   -0.00976    0.00078   -0.00133
C9    1    0.437695    0.730898    0.193020    11.00000    0.04994    0.03973 =
         0.04985    0.00278    0.01050    0.00854
C10   1    0.432914    0.849139    0.105663    11.00000    0.06995    0.05293 =
         0.05567    0.01287    0.01004    0.01224
AFIX  43
H10   2    0.407254    0.830215    0.036332    11.00000   -1.20000
AFIX   0
C11   1    0.467401    0.996509    0.124297    11.00000    0.09136    0.04979 =
         0.09019    0.02714    0.03509    0.01043
AFIX  43
H11   2    0.465872    1.077402    0.066449    11.00000   -1.20000
AFIX   0
C12   1    0.503733    1.023310    0.227708    11.00000    0.06677    0.04957 =
         0.09463    0.00372    0.02183   -0.00087
AFIX  43
H12   2    0.525941    1.123841    0.242430    11.00000   -1.20000
AFIX   0
C13   1    0.506621    0.896916    0.309991    11.00000    0.06872    0.05440 =
         0.07601   -0.00077    0.00889   -0.00810
AFIX  43
H13   2    0.532382    0.913272    0.379533    11.00000   -1.20000
AFIX   0
C14   1    0.329381    0.141295    0.221001    11.00000    0.04662    0.04892 =
         0.05382   -0.01469    0.01016   -0.00459
C15   1    0.282606    0.060894    0.146416    11.00000    0.05316    0.07161 =
         0.06755   -0.02846    0.00978   -0.01554
AFIX  43
H15   2    0.265560    0.110217    0.077041    11.00000   -1.20000
AFIX   0
C16   1    0.262796   -0.094632    0.180018    11.00000    0.06793    0.07414 =
         0.10711   -0.04126    0.02960   -0.02737
AFIX  43
H16   2    0.231206   -0.152498    0.134031    11.00000   -1.20000
AFIX   0
C17   1    0.290219   -0.163017    0.282054    11.00000    0.09320    0.05074 =
         0.12140   -0.02072    0.05713   -0.02543
AFIX  43
H17   2    0.278120   -0.269120    0.305457    11.00000   -1.20000
AFIX   0
C18   1    0.336025   -0.072560    0.349725    11.00000    0.09294    0.05689 =
         0.08488    0.00044    0.02838   -0.00544
AFIX  43
H18   2    0.353973   -0.119977    0.419172    11.00000   -1.20000
AFIX   0
HKLF 4


REM  2162326_a.res in Cc
REM wR2 = 0.0529, GooF = S = 1.074, Restrained GooF = 1.074 for all data
REM R1 = 0.0224 for 3436 Fo > 4sig(Fo) and 0.0235 for all 3542 data
REM 263 parameters refined using 2 restraints

END

WGHT      0.0278      0.9365

REM Highest difference peak  0.402,  deepest hole -0.715,  1-sigma level  0.080
Q1    1   0.7465  0.1955  0.9397  11.00000  0.05    0.40
;
_shelx_res_checksum                50980
_shelx_hkl_file
;
 -29   1   3 963.156 503.510   5
 -28   0  -1 154.141 231.389   5
 -28   0   0 1477.82 465.260   5
 -28   0   1-123.359 243.209   5
 -28   0   2 3439.47 673.212   5
 -28   0   3 321.938 269.541   5
 -27  -1  -1 149.528 243.228   5
 -27   1   0 2145.88 502.233   5
 -27  -1   0 1904.40 515.784   5
 -27   1   1-126.906 227.478   8
 -27   1   1 246.236 204.996   5
 -27  -1   1 287.774 244.758   5
 -27   1   2 4010.20 682.679   5
 -27  -1   2 5249.60 827.299   5
 -27   1   3 204.995 228.418   5
 -27  -1   3 122.550 197.619   5
 -27   1   4 3053.50 626.115   5
 -27   1   5 253.231 311.855   5
 -27   1   6 1026.25 428.354   5
 -27   3   0 724.304 430.747   8
 -27   3   1-55.2952 243.238   8
 -27   3   2 1952.44 576.799   8
 -26   0  -4 4317.14 744.227   5
 -26   0  -3-59.9871 259.989   5
 -26   0  -2 8116.59 963.293   5
 -26   0  -1 44.7987 259.891   8
 -26   0  -1 41.0224 189.910   5
 -26   0   0 3024.72 700.053   8
 -26   0   0 3449.09 622.525   5
 -26   0   1 373.138 270.021   5
 -26   0   1-13.2500 268.483   8
 -26   0   2 3803.78 663.690   5
 -26   0   3 253.122 257.744   5
 -26   0   4 383.590 271.068   5
 -26   0   5 260.250 288.933   5
 -26   0   6 1909.63 512.160   5
 -26   2  -2 2230.52 603.957   8
 -26   2  -1 1798.39 569.700   8
 -26   2   0 2849.58 680.616   8
 -26  -2   0 3075.43 632.617   5
 -26  -2   1 1423.31 457.767   5
 -26   2   1 1771.33 541.321   8
 -26  -2   2 2549.32 594.546   5
 -26   2   3 1525.56 421.329   5
 -26  -2   3 2233.37 554.652   5
 -26   2   4 1694.43 472.402   5
 -26   2   5 2193.07 551.232   5
 -26   2   6 742.794 376.079   5
 -26   2   7 98.3589 180.659   5
 -26   4   1 1072.83 408.353  10
 -26  -4   2 3675.14 686.573   3
 -26  -4   3 2085.33 513.198   3
 -26  -4   4 343.280 244.678   3
 -25  -1  -4 7132.56 961.166   5
 -25   1  -3 842.345 413.251   8
 -25  -1  -3 878.771 381.732   5
 -25   1  -2 2848.29 529.266   5
 -25   1  -2 2136.71 574.228   8
 -25   1  -1 2128.59 597.810   8
 -25  -1  -1 2157.36 508.239   5
 -25  -1  -1 1422.13 476.457   8
 -25   1  -1 1328.14 366.088   5
 -25  -1   0 990.109 388.094   8
 -25   1   0 1608.03 403.990   5
 -25   1   0 1244.74 434.277   8
 -25  -1   0 1610.41 454.955   5
 -25   1   1 683.486 365.403   8
 -25  -1   1 482.927 276.951   5
 -25   1   1 495.328 278.478   5
 -25  -1   2 1720.04 478.189   5
 -25   1   2 2298.09 520.673   5
 -25  -1   3 351.706 226.477   5
 -25   1   3 523.470 242.213   5
 -25  -1   4 4902.79 786.458   5
 -25   1   4 5748.46 811.578   5
 -25  -1   5 497.564 325.949   5
 -25   1   5 211.064 240.915   5
 -25  -1   6 4690.46 806.386   5
 -25   1   6 4984.70 817.977   5
 -25   1   7 199.630 206.915   5
 -25   3  -4 2105.11 661.167   8
 -25   3  -3-46.6080 220.167   8
 -25   3  -2 4334.84 831.001   8
 -25   3  -1 7137.98 1022.59   8
 -25   3   0 1477.12 494.123   8
 -25   3   1 3690.42 727.045   8
 -25   3   2 902.279 315.560  10
 -25  -3   2 420.216 286.199   3
 -25   3   2 225.698 250.270   8
 -25  -3   3 962.214 330.046   3
 -25  -3   4 632.757 289.136   3
 -25   3   6 864.565 365.199   5
 -25   3   7 419.357 324.967   5
 -25   3   8 194.149 243.900   5
 -25   5   1 2056.74 550.936  10
 -24   0  -5 70.5933 199.732   5
 -24   0  -4 2214.13 631.680   8
 -24   0  -4 2481.98 546.902   5
 -24   0  -3 327.343 247.265   5
 -24   0  -3 11.2005 183.539   8
 -24   0  -2 1045.37 435.741   8
 -24   0  -2 1938.83 447.583   5
 -24   0  -1-90.3853 171.256   5
 -24   0  -1 82.7427 259.953   8
 -24   0   0 10967.2 1209.81   8
 -24   0   0 9984.07 1010.05   5
 -24   0   1 255.727 224.792   5
 -24   0   2 8836.18 967.817   5
 -24   0   3 271.128 240.966   5
 -24   0   4 11885.9 1188.45   5
 -24   0   5-12.9201 183.971   5
 -24   0   6 2462.06 566.795   5
 -24   0   7 331.141 294.650   5
 -24   0   8 909.174 391.604   5
 -24   2  -4 3538.99 756.347   8
 -24   2  -3 4121.30 817.034   8
 -24  -2  -3 3281.20 695.963   5
 -24  -2  -2-16.8681 290.546   8
 -24   2  -2 347.496 306.355   8
 -24  -2  -2 142.788 173.613   5
 -24   2  -1 2207.67 569.205   8
 -24  -2  -1 2741.02 660.781   8
 -24  -2  -1 2627.35 567.742   5
 -24   2   0 4572.71 640.895   5
 -24  -2   0 5124.79 850.879   8
 -24  -2   0 5779.97 836.568   5
 -24   2   0 5201.86 830.333   8
 -24   2   1 972.072 308.527   5
 -24   2   1 584.586 314.228   8
 -24  -2   1 833.283 336.318   5
 -24   2   2 4361.15 646.097   5
 -24  -2   2 4163.42 706.611   5
 -24   2   3 596.117 279.427   5
 -24  -2   3 735.160 264.126   3
 -24  -2   3 1266.94 431.197   5
 -24  -2   4 3242.42 504.432   3
 -24   2   4 4759.82 723.712   5
 -24  -2   4 3714.02 689.681   5
 -24   2   5 1180.32 398.862   5
 -24  -2   5 1527.47 497.036   5
 -24   2   6 3521.55 678.015   5
 -24  -2   6 4316.74 772.417   5
 -24   2   7 3287.07 712.988   5
 -24   2   8 802.256 398.537   5
 -24   4  -1 5214.51 805.448  10
 -24   4   0 399.493 218.315  10
 -24  -4   1 2723.93 573.315   3
 -24   4   1 3302.01 591.634  10
 -24  -4   2 299.357 215.746   3
 -24   4   2 1869.34 452.246  10
 -24  -4   3 722.673 319.085   3
 -24  -4   4 119.554 250.519   3
 -24  -4   5 175.942 231.798   3
 -24  -4   6 1414.16 455.729   3
 -24  -4   7 1903.83 488.810   3
 -23   1  -5 177.997 264.804   8
 -23   1  -4 6473.18 991.773   8
 -23  -1  -4 6938.59 1047.64   8
 -23   1  -4 5766.87 742.060   5
 -23   1  -3 27.9779 238.051   8
 -23   1  -3 22.5449 198.992   5
 -23  -1  -3 422.191 281.953   8
 -23  -1  -3-191.092 168.182   5
 -23   1  -2 6497.57 766.077   5
 -23  -1  -2 6947.73 978.868   8
 -23   1  -2 6796.27 956.704   8
 -23  -1  -2 6744.13 861.239   5
 -23   1  -1 384.097 260.065   8
 -23  -1  -1 8.12439 179.427   8
 -23   1  -1 360.255 211.185   5
 -23  -1  -1 129.092 165.341   5
 -23  -1   0 18195.1 1555.18   8
 -23   1   0 16198.1 1228.87   5
 -23   1   0 18534.6 1565.80   8
 -23  -1   0 16959.7 1343.08   5
 -23  -1   1 1058.92 388.798   5
 -23   1   1 1382.94 376.801   5
 -23   1   2 7324.48 841.250   5
 -23  -1   2 6886.34 855.852   5
 -23  -1   3 2265.05 395.211   3
 -23  -1   3 2029.95 482.654   5
 -23   1   3 2350.11 495.562   5
 -23  -1   4 3796.54 658.318   5
 -23   1   4 2928.53 562.475   5
 -23   1   5 539.910 323.236   5
 -23  -1   5 937.828 367.921   5
 -23   1   6 1209.73 401.469   5
 -23  -1   6 315.432 295.390   5
 -23   1   7 1204.71 430.981   5
 -23  -1   7 699.167 342.066   5
 -23   1   8 2880.04 646.084   5
 -23  -1   8 2347.26 604.687   5
 -23   1   9 138.734 204.912   5
 -23   3  -6 296.829 399.017   8
 -23   3  -5 1494.95 525.054   8
 -23   3  -4 388.773 297.017   8
 -23   3  -3 2821.56 641.148   8
 -23  -3  -3 2682.67 614.884   5
 -23  -3  -2 1593.05 485.497   5
 -23  -3  -2 2493.80 643.574   8
 -23   3  -2 1921.89 523.898   8
 -23  -3  -1 416.242 307.891   8
 -23   3  -1 167.464 203.268   8
 -23  -3  -1 906.709 372.770   5
 -23   3   0 4213.03 725.136   8
 -23  -3   0 4989.59 780.813   5
 -23  -3   0 3468.71 684.037   8
 -23  -3   1 1590.82 412.350   3
 -23  -3   1 1620.61 461.272   5
 -23   3   1 1319.35 411.341   8
 -23   3   2 3919.65 581.505  10
 -23  -3   2 2531.15 506.100   3
 -23  -3   2 3519.56 651.873   5
 -23   3   3 2821.38 521.551   5
 -23  -3   3 4569.73 653.641   3
 -23  -3   3 3544.43 666.495   5
 -23   3   3 4248.47 588.995  10
 -23  -3   4 4064.57 717.149   5
 -23   3   4 3303.53 586.768   5
 -23  -3   4 4180.13 625.062   3
 -23   3   5 4380.05 691.500   5
 -23  -3   5 2967.34 525.925   3
 -23  -3   5 3533.59 684.977   5
 -23  -3   6 2116.75 569.265   5
 -23  -3   6 1812.19 420.647   3
 -23   3   6 718.919 246.536   5
 -23   3   7 3907.13 746.604   5
 -23  -3   7 3980.06 641.713   3
 -23  -3   8 497.293 288.246   3
 -23   3   8 655.482 380.461   5
 -23   3   9 283.103 348.189   5
 -23  -5   0 1165.79 402.781   3
 -23   5   0 1102.81 420.051  10
 -23   5   1 210.658 166.406  10
 -23  -5   1 720.814 361.963   3
 -23  -5   2 962.885 390.034   3
 -23   5   2 1433.32 429.734  10
 -23  -5   3 631.133 343.194   3
 -23   5   3 1440.48 397.804  10
 -23  -5   4 937.817 360.415   3
 -23   5   4 833.768 381.459   2
 -23   5   5 1816.47 482.612   2
 -23  -5   5 1446.65 422.256   3
 -23  -5   6 488.250 291.050   3
 -23   5   6 970.775 392.158   2
 -23   5   7 2161.96 547.902   2
 -22   0  -5 157.347 226.515   8
 -22   0  -4 16566.8 1573.32   8
 -22   0  -3-138.325 212.039   8
 -22   0  -3 158.964 192.648   5
 -22   0  -2 10947.0 1197.72   8
 -22   0  -2 12255.2 1069.90   5
 -22   0  -1 389.217 292.771   8
 -22   0  -1 41.7867 166.270   5
 -22   0   0 6576.33 891.261   8
 -22   0   0 6531.05 777.591   5
 -22   0   1 198.892 214.056   5
 -22   0   2 483.908 236.588   5
 -22   0   3-75.9862 157.954   5
 -22   0   4 10760.7 1068.38   5
 -22   0   5-98.9300 208.044   5
 -22   0   6 12547.5 1223.71   5
 -22   0   7 135.451 207.180   5
 -22   0   8 7382.03 1026.43   5
 -22   0   9 608.509 342.129   5
 -22   2  -6 4768.90 884.952   8
 -22   2  -5 104.070 282.707   8
 -22  -2  -4 7452.30 1075.43   8
 -22   2  -4 7741.28 1087.53   8
 -22  -2  -3 1332.42 441.642   8
 -22   2  -3 1706.06 509.031   8
 -22  -2  -2 6502.68 974.969   8
 -22   2  -2 6646.84 931.552   8
 -22   2  -2 7168.81 734.368   5
 -22  -2  -2 7808.08 948.226   5
 -22   2  -1 4113.09 557.462   5
 -22  -2  -1 3943.56 659.966   5
 -22  -2  -1 4158.19 772.426   8
 -22   2  -1 5230.18 830.672   8
 -22   2   0 8309.24 811.367   5
 -22  -2   0 9209.17 997.736   5
 -22   2   0 9963.71 1071.32   8
 -22  -2   0 9458.16 1107.27   8
 -22   2   1 8285.76 829.713   5
 -22  -2   1 8885.18 970.210   5
 -22  -2   2 3299.65 508.822   3
 -22   2   2 2299.26 463.870   5
 -22  -2   2 2172.53 517.038   5
 -22  -2   3 5341.20 652.695   3
 -22   2   3 5557.32 589.084   2
 -22   2   3 4820.72 668.087   5
 -22  -2   3 6880.85 865.894   5
 -22   2   4 3615.16 488.652  10
 -22  -2   4 4279.96 558.945   3
 -22   2   4 3810.04 618.231   5
 -22  -2   4 4028.57 690.060   5
 -22   2   4 3990.40 520.720   2
 -22  -2   5 1539.31 375.240   3
 -22   2   5 1338.55 394.323   5
 -22   2   5 1066.92 288.048   2
 -22  -2   5 1681.14 474.213   5
 -22   2   6 2441.64 436.851   2
 -22  -2   6 1907.20 379.475   3
 -22  -2   6 1824.81 509.079   5
 -22   2   6 2406.73 548.340   5
 -22   2   7 537.703 243.014   2
 -22   2   7 308.459 287.487   5
 -22  -2   7 223.758 299.504   5
 -22  -2   7 446.344 241.727   3
 -22   2   8 3978.45 589.998   2
 -22   2   8 3596.58 714.342   5
 -22  -2   8 4379.99 799.613   5
 -22   2   9 1328.05 486.508   5
 -22  -4  -2 1693.87 531.648   8
 -22   4  -2 1882.95 521.619   8
 -22  -4  -2 1856.59 505.609   5
 -22  -4  -1 1677.67 515.480   8
 -22  -4  -1 2401.69 570.852   5
 -22   4  -1 1688.15 470.353   8
 -22  -4   0 6663.75 980.404   8
 -22   4   0 5466.21 791.449   8
 -22  -4   0 6398.91 922.641   5
 -22  -4   0 6964.94 880.637   3
 -22   4   0 7420.49 890.225  10
 -22  -4   1 6044.52 882.090   5
 -22   4   1 7923.29 924.578   8
 -22   4   1 8955.04 953.727  10
 -22  -4   1 6841.12 894.179   3
 -22  -4   2 1737.71 484.259   5
 -22   4   2 2423.59 489.174  10
 -22   4   2 1546.44 413.765   8
 -22  -4   2 1908.25 453.823   3
 -22   4   3 4560.35 659.109  10
 -22  -4   3 4438.68 753.703   5
 -22   4   3 4207.57 653.343   2
 -22  -4   3 4616.40 705.023   3
 -22   4   4 1731.24 402.936  10
 -22   4   4 1608.13 405.729   2
 -22  -4   4 1766.33 486.103   5
 -22  -4   4 1499.49 401.848   3
 -22  -4   5 3256.25 574.680   3
 -22  -4   5 1978.62 524.119   5
 -22   4   5 2939.76 552.898   2
 -22   4   6-197.003 205.462   2
 -22  -4   6-35.2748 257.702   3
 -22  -4   6 490.626 299.891   5
 -22   4   7 800.468 368.440   5
 -22   4   7 896.810 316.229   2
 -22  -4   7 1335.83 416.357   3
 -22   4   8 247.644 311.976   5
 -22   4   8-126.710 223.147   2
 -22  -4   8 41.9855 251.669   3
 -22   4   9 39.3362 200.810   2
 -22  -4   9 270.747 237.579   3
 -22   4   9 119.076 273.060   5
 -22   6   1 625.370 310.750  10
 -22   6   2 2029.99 515.822  10
 -22   6   3 3027.11 609.755  10
 -22   6   4 249.209 278.668   2
 -21   1  -7 14.7301 228.331   8
 -21   1  -6 14820.0 1523.87   8
 -21  -1  -6 13122.7 1477.82   8
 -21   1  -5 1488.78 445.162   8
 -21  -1  -5 2143.82 591.454   8
 -21   1  -4 3110.31 519.822   5
 -21  -1  -4 3776.06 721.961   8
 -21   1  -4 3120.65 674.884   8
 -21   1  -3 5890.82 696.794   5
 -21   1  -3 5825.17 858.983   8
 -21  -1  -3 6477.26 920.594   8
 -21   1  -2 2486.66 445.987   5
 -21  -1  -2 2397.69 579.218   8
 -21  -1  -2 2080.65 461.142   5
 -21   1  -2 2187.53 526.097   8
 -21   1  -1 700.586 331.626   8
 -21  -1  -1 1078.71 398.889   8
 -21  -1  -1 1378.45 381.436   5
 -21   1  -1 1062.63 329.115   5
 -21   1   0 6304.95 707.368   5
 -21   1   0 7792.06 932.159   8
 -21  -1   0 7243.79 824.211   5
 -21   1   1 2266.17 439.072   5
 -21  -1   1 1439.04 375.175   5
 -21  -1   2 19597.0 1414.89   5
 -21   1   2 20109.8 1355.56   5
 -21  -1   2 19646.0 1173.89   3
 -21   1   3 1205.62 354.705   5
 -21  -1   3 1626.13 459.887   5
 -21  -1   3 1350.47 300.630   3
 -21   1   3 739.060 202.053   2
 -21  -1   4 17809.0 1378.14   5
 -21  -1   4 17012.1 1052.59   3
 -21   1   4 14985.5 1238.95   5
 -21   1   4 17814.5 990.262   2
 -21   1   5 1831.61 314.938   2
 -21  -1   5 1533.05 434.852   5
 -21   1   5 1694.34 425.946   5
 -21  -1   5 1583.25 319.439   3
 -21   1   6 5731.40 812.507   5
 -21   1   6 6305.97 611.220   2
 -21  -1   6 5935.61 606.200   3
 -21  -1   6 6103.02 849.140   5
 -21   1   7 853.342 365.189   5
 -21  -1   7 761.836 226.168   3
 -21   1   7 1263.97 295.330   2
 -21  -1   7 672.378 335.039   5
 -21   1   8 3129.53 481.242   2
 -21   1   8 5289.19 843.793   5
 -21  -1   8 4134.63 761.608   5
 -21  -1   9 1087.37 437.791   5
 -21   1   9 879.618 284.161   2
 -21   1   9 1320.65 450.807   5
 -21   1  10 404.847 290.936   5
 -21   1  10 136.367 155.366   2
 -21   3  -7 339.098 294.527   8
 -21   3  -6 2625.13 654.717   8
 -21  -3  -5 1555.76 548.217   8
 -21   3  -5 1895.74 520.815   8
 -21  -3  -4 4706.61 850.664   8
 -21   3  -4 7101.93 980.254   8
 -21   3  -3 14828.1 1374.91   8
 -21  -3  -3 14289.3 1434.41   8
 -21  -3  -2 4585.39 740.418   5
 -21   3  -2 5054.38 776.817   8
 -21  -3  -2 5354.08 844.674   8
 -21   3  -1 10615.0 1096.77   8
 -21  -3  -1 10756.7 1106.64   5
 -21  -3  -1 9667.82 1144.88   8
 -21  -3   0 3062.67 603.534   5
 -21   3   0 3530.78 503.474   5
 -21  -3   0 3463.57 670.066   8
 -21  -3   0 3463.31 572.401   3
 -21   3   0 2692.69 538.346   8
 -21  -3   1 3766.55 590.876   3
 -21  -3   1 3803.41 662.451   5
 -21   3   1 3411.19 504.146   5
 -21   3   1 3277.60 580.853   8
 -21  -3   2 955.603 294.157   3
 -21   3   2 1279.71 332.227   5
 -21  -3   2 1486.43 408.607   5
 -21  -3   3 4307.26 696.191   5
 -21   3   3 5756.79 664.530  10
 -21   3   3 3971.70 599.010   5
 -21  -3   3 3933.04 588.996   3
 -21   3   3 5411.00 652.415   2
 -21   3   4 4138.20 633.961   5
 -21   3   4 4693.77 612.658   2
 -21  -3   4 4666.18 646.438   3
 -21   3   4 4232.80 550.570  10
 -21  -3   4 4009.93 684.173   5
 -21  -3   5 1310.17 372.318   3
 -21   3   5 2144.19 423.346   2
 -21   3   5 1565.49 413.266   5
 -21  -3   5 1120.61 361.184   5
 -21   3   6 2335.45 524.421   5
 -21  -3   6 3338.94 544.982   3
 -21  -3   6 1918.12 527.684   5
 -21   3   6 2664.13 496.444   2
 -21  -3   7 3738.31 713.861   5
 -21   3   7 2893.29 605.785   5
 -21  -3   7 2639.21 492.455   3
 -21   3   7 3355.87 558.379   2
 -21  -3   8 5969.06 910.462   5
 -21  -3   8 4780.22 670.389   3
 -21   3   8 3400.32 708.639   5
 -21   3   8 4256.84 651.870   2
 -21  -3   9 3274.81 606.333   3
 -21   3   9 3007.20 687.781   5
 -21   3   9 4466.71 659.736   2
 -21   3  10 608.383 296.735   2
 -21   3  10 772.488 432.182   5
 -21   3  11 1718.37 472.506   2
 -21   5  -2 2242.41 550.818  10
 -21  -5  -2 1773.95 545.914   8
 -21   5  -1 5567.25 831.711  10
 -21  -5  -1 3632.97 699.230   5
 -21  -5  -1 4684.19 834.992   8
 -21  -5  -1 4879.28 766.064   3
 -21  -5   0 3418.34 702.785   8
 -21   5   0 2527.69 572.990  10
 -21  -5   0 1787.71 499.981   3
 -21  -5   0 2899.41 610.553   5
 -21  -5   1 8849.62 1019.89   3
 -21  -5   1 10561.9 1160.53   5
 -21   5   1 11281.4 1134.76  10
 -21  -5   2 1245.98 401.987   5
 -21  -5   2 1537.83 444.786   3
 -21   5   2 1487.39 385.261  10
 -21   5   3 3976.51 661.398   2
 -21   5   3 3055.66 564.682  10
 -21  -5   3 2903.25 582.826   3
 -21  -5   3 2422.18 563.933   5
 -21  -5   4 882.514 356.918   5
 -21   5   4 509.643 254.762  10
 -21  -5   4 712.490 359.481   3
 -21   5   4 232.494 229.453   2
 -21  -5   5 778.998 324.882   3
 -21  -5   5 875.448 406.870   5
 -21   5   5 1389.26 430.060   2
 -21   5   6 338.561 285.999   2
 -21  -5   6 681.796 324.038   3
 -21   5   7 318.263 242.348   2
 -21  -5   7 419.466 282.208   3
 -21   5   8 1160.57 417.482   2
 -21  -5   8 690.479 321.811   3
 -20   0  -7 136.698 276.229   8
 -20   0  -6 5922.32 947.557   8
 -20   0  -5 119.402 252.172   8
 -20   0  -4 5893.37 879.946   8
 -20   0  -3-87.6383 213.264   8
 -20   0  -2 37983.5 2203.48   8
 -20   0  -2 38245.9 1908.60   5
 -20   0  -1 252.546 184.059   5
 -20   0  -1-154.940 200.018   8
 -20   0   0 26741.0 1547.42   5
 -20   0   1-130.647 209.843   5
 -20   0   2 41715.6 2043.22   5
 -20   0   3 194.686 146.941   3
 -20   0   3 163.232 199.673   5
 -20   0   4 10908.9 643.908   2
 -20   0   4 9540.29 681.196   3
 -20   0   4 9345.01 953.997   5
 -20   0   5 21.6857 164.889   5
 -20   0   5 20.1224 83.1373   3
 -20   0   5-79.4197 108.843   2
 -20   0   6 738.966 203.939   2
 -20   0   6 755.690 296.475   5
 -20   0   6 617.463 192.384   3
 -20   0   7 133.875 218.306   5
 -20   0   7 24.3852 92.6908   2
 -20   0   8 6622.55 639.241   2
 -20   0   8 4967.54 809.196   5
 -20   0   9 144.409 157.261   2
 -20   0   9-25.4760 188.221   5
 -20   0  10 3522.11 514.272   2
 -20   0  10 3688.58 747.745   5
 -20   2  -7 2535.36 645.143   8
 -20   2  -6 5450.63 888.596   8
 -20  -2  -6 5633.08 953.618   8
 -20  -2  -5 5545.94 905.534   8
 -20   2  -5 5797.08 909.433   8
 -20  -2  -4 36.8515 245.823   8
 -20   2  -4 228.533 168.529   5
 -20   2  -4 344.920 261.203   8
 -20  -2  -3 12667.7 1306.86   8
 -20   2  -3 12840.5 948.238   5
 -20   2  -3 14557.3 1318.66   8
 -20   2  -2 14461.6 1287.92   8
 -20  -2  -2 15692.6 1394.54   8
 -20   2  -2 15409.0 1033.75   5
 -20  -2  -1 144.150 219.278   8
 -20   2  -1 186.194 132.667   5
 -20   2  -1 297.113 215.375   8
 -20  -2  -1 603.275 271.481   5
 -20  -2   0 8837.67 918.927   5
 -20   2   0 9527.95 971.800   8
 -20   2   0 8066.79 758.910   5
 -20  -2   1 624.515 288.475   5
 -20   2   1 1240.57 305.984   5
 -20  -2   1 354.915 212.370   3
 -20  -2   2 16466.3 1289.82   5
 -20  -2   2 16569.8 1125.52   3
 -20   2   2 16429.2 1173.88   5
 -20   2   3 8386.58 871.550   5
 -20  -2   3 9058.83 961.910   5
 -20   2   3 9025.03 744.824   2
 -20  -2   3 9286.21 812.817   3
 -20   2   4 11543.5 861.061   2
 -20  -2   4 10191.1 1040.90   5
 -20   2   4 10837.6 798.949  10
 -20  -2   4 9631.60 827.649   3
 -20   2   4 9826.41 969.395   5
 -20  -2   5 9646.32 832.930   3
 -20   2   5 11720.2 784.456  10
 -20   2   5 10570.5 1040.55   5
 -20  -2   5 9725.87 1048.41   5
 -20   2   5 11788.3 901.760   2
 -20  -2   6 640.139 275.765   5
 -20   2   6 602.588 242.803   2
 -20  -2   6 779.788 266.062   3
 -20   2   6 1050.47 349.322   5
 -20  -2   7 3897.02 707.694   5
 -20   2   7 4166.19 709.294   5
 -20  -2   7 3494.36 517.367   3
 -20   2   7 4990.43 610.050   2
 -20   2   8 3336.52 521.264   2
 -20  -2   8 2570.36 598.515   5
 -20  -2   8 2886.14 496.613   3
 -20  -2   9 2033.29 544.523   5
 -20   2   9 2124.02 580.063   5
 -20   2   9 2070.87 431.405   2
 -20   2  10 412.192 331.959   5
 -20   2  10 1192.03 340.163   2
 -20  -2  10 244.375 274.785   5
 -20   2  11 238.545 166.113   2
 -20   2  12 1156.79 375.769   2
 -20   4  -5 7168.44 979.772   8
 -20  -4  -5 7487.36 1091.50   8
 -20   4  -4 4351.23 753.987   8
 -20  -4  -4 4948.14 872.097   8
 -20   4  -3 9195.99 1051.34   8
 -20  -4  -3 9902.71 1193.81   8
 -20  -4  -2 145.327 200.371   8
 -20   4  -2 306.078 246.683   8
 -20  -4  -1 4022.18 700.798   5
 -20  -4  -1 5159.60 817.786   8
 -20   4  -1 3868.28 642.705   8
 -20  -4   0 1712.52 437.620   3
 -20  -4   0 1570.15 454.803   8
 -20   4   0 2163.16 467.546   8
 -20   4   0 2307.31 483.837  10
 -20  -4   0 1751.24 463.885   5
 -20   4   1 705.913 254.967   8
 -20  -4   1 848.694 301.992   3
 -20  -4   1 541.627 260.334   5
 -20   4   1 889.775 324.488  10
 -20   4   2 892.847 312.802   2
 -20  -4   2 361.928 233.387   3
 -20   4   2 897.099 311.566  10
 -20  -4   2 391.858 271.590   5
 -20   4   3 807.970 265.149   5
 -20   4   3 1675.01 403.361  10
 -20   4   3 818.181 303.520   2
 -20  -4   3 962.324 363.640   5
 -20   4   4 5007.50 677.222   5
 -20   4   4 4941.56 637.529  10
 -20  -4   4 3363.06 645.461   5
 -20  -4   4 5990.01 753.908   3
 -20   4   4 5570.65 722.811   2
 -20  -4   5 10340.2 1128.36   5
 -20  -4   5 9681.96 969.052   3
 -20   4   5 11213.2 925.101  10
 -20   4   5 10257.8 1004.24   2
 -20   4   5 9503.73 983.644   5
 -20   4   6 8273.90 908.640   2
 -20   4   6 7313.02 907.807   5
 -20  -4   6 6567.08 816.205   3
 -20  -4   6 7780.36 994.258   5
 -20   4   7 1992.76 455.891   2
 -20   4   7 1635.67 474.011   5
 -20  -4   7 2075.64 462.748   3
 -20  -4   7 1216.59 429.029   5
 -20   4   8 323.300 298.536   5
 -20   4   8 304.635 155.444   2
 -20  -4   8 454.629 280.710   3
 -20  -4   8 192.256 216.546   5
 -20  -4   9 3274.17 607.900   3
 -20   4   9 2799.92 574.039   2
 -20   4   9 3042.58 693.849   5
 -20   4  10 102.477 172.663   2
 -20  -6  -2 611.533 352.426   8
 -20  -6  -1 3934.15 757.976   8
 -20   6  -1 4802.06 827.734  10
 -20  -6   0 145.915 255.430   8
 -20  -6   0 125.841 199.337   3
 -20   6   0-17.9695 195.134  10
 -20  -6   1 2901.57 606.958   8
 -20  -6   1 2239.88 562.226   5
 -20   6   1 2361.64 549.459  10
 -20  -6   1 2267.91 548.855   3
 -20   6   2 915.308 360.675  10
 -20  -6   2 918.987 353.434   3
 -20  -6   2 2020.82 546.289   5
 -20  -6   3 1522.11 473.866   5
 -20   6   3 2506.57 593.138   2
 -20  -6   3 1576.49 433.194   3
 -20   6   3 1311.74 407.949  10
 -20   6   4 1385.24 411.487  10
 -20   6   4 1710.09 489.166   2
 -20  -6   4 1735.51 484.133   3
 -20   6   5 864.755 378.519   2
 -20  -6   5 120.723 225.729   3
 -20   6   6 734.896 372.649   2
 -19   1  -8 3709.64 776.532   8
 -19  -1  -7 1142.94 465.562   8
 -19   1  -7 421.974 310.804   8
 -19   1  -6 12789.9 1353.91   8
 -19  -1  -6 12078.2 1332.95   8
 -19   1  -5 892.692 371.044   8
 -19  -1  -5 826.655 394.674   8
 -19  -1  -4 12608.8 1270.90   8
 -19   1  -4 12139.7 1213.21   8
 -19   1  -3 229.739 214.213   8
 -19   1  -3-8.52010 144.622   5
 -19  -1  -3-85.4669 226.925   8
 -19   1  -2 40050.0 1833.15   5
 -19   1  -2 40046.1 2178.42   8
 -19  -1  -2 40909.0 2239.54   8
 -19   1  -1 4528.29 667.496   8
 -19   1  -1 4387.29 552.378   5
 -19  -1  -1 4985.95 714.043   8
 -19  -1  -1 4902.69 644.470   5
 -19  -1   0 9256.58 876.736   5
 -19   1   0 8843.00 797.497   5
 -19   1   1 4142.60 567.272   5
 -19  -1   1 4816.68 635.707   5
 -19   1   2 9956.79 886.507   5
 -19  -1   2 10495.7 943.241   5
 -19  -1   2 10076.0 786.800   3
 -19  -1   3 4147.10 612.897   5
 -19   1   3 4763.32 634.551   5
 -19   1   3 6082.62 517.805   2
 -19  -1   3 5320.83 551.090   3
 -19  -1   4 4565.27 320.858   2
 -19   1   4 5008.47 501.159   2
 -19  -1   4 4694.68 502.525   3
 -19  -1   4 4091.98 625.458   5
 -19   1   4 4452.36 641.296   5
 -19   1   5 2865.45 529.144   5
 -19   1   5 2875.22 275.724   3
 -19   1   5 2813.80 388.574   2
 -19  -1   5 2356.51 370.262   3
 -19  -1   5 2870.04 295.250   2
 -19   1   5 2693.98 322.290  10
 -19  -1   5 2977.84 554.942   5
 -19   1   6 10264.0 1047.90   5
 -19  -1   6 10635.1 1074.41   5
 -19  -1   6 10380.5 635.188   2
 -19   1   6 10173.8 768.530   2
 -19  -1   6 9821.92 761.680   3
 -19   1   7 517.694 300.409   5
 -19  -1   7 655.887 283.905   5
 -19   1   7 1328.68 289.117   2
 -19  -1   7 1171.19 236.287   2
 -19  -1   7 1089.49 275.602   3
 -19  -1   8 13409.4 1320.53   5
 -19   1   8 13657.2 982.991   2
 -19  -1   8 13131.7 854.508   2
 -19   1   8 16413.4 1432.42   5
 -19   1   9 164.432 134.897   2
 -19   1   9 232.180 206.893   5
 -19  -1   9 572.737 204.227   2
 -19  -1  10 3734.62 756.092   5
 -19   1  10 5081.68 663.832   2
 -19  -1  10 5950.02 634.725   2
 -19   1  10 3663.03 740.186   5
 -19   1  11 520.881 252.188   2
 -19   1  11 394.468 301.574   5
 -19   1  12 2327.00 490.294   2
 -19   3  -7 5218.58 888.730   8
 -19  -3  -6 3071.31 711.802   8
 -19   3  -6 1492.97 493.899   8
 -19  -3  -5 5969.13 948.094   8
 -19   3  -5 7466.12 973.398   8
 -19   3  -4 3137.44 619.911   8
 -19  -3  -4 3100.78 667.308   8
 -19   3  -3 948.855 333.104   8
 -19  -3  -3 688.416 308.285   8
 -19  -3  -2 5592.09 821.224   8
 -19   3  -2 6447.53 817.738   8
 -19   3  -2 5980.39 574.676   5
 -19   3  -1 5476.69 736.210   8
 -19  -3  -1 5884.60 782.721   5
 -19   3  -1 5051.42 542.498   5
 -19  -3  -1 4570.08 721.383   8
 -19   3   0 18072.4 1301.12   8
 -19  -3   0 17570.2 1271.70   3
 -19  -3   0 17995.9 1361.30   5
 -19   3   0 17097.5 1061.68   5
 -19  -3   1 12391.2 1115.29   5
 -19  -3   1 12601.3 1041.80   3
 -19   3   1 12581.1 923.850   5
 -19  -3   2 9089.12 871.781   3
 -19   3   2 10329.5 897.574  10
 -19   3   2 8908.06 814.376   5
 -19   3   2 10200.8 854.736   2
 -19  -3   2 9255.13 963.044   5
 -19   3   3 18400.4 1170.89  10
 -19  -3   3 15631.9 1134.78   3
 -19  -3   3 16727.0 1327.41   5
 -19   3   3 17647.7 1182.89   2
 -19   3   3 16933.7 1189.99   5
 -19  -3   4 5742.33 696.237   3
 -19   3   4 7285.91 740.627   2
 -19   3   4 5953.29 726.153   5
 -19   3   4 6310.51 646.087  10
 -19  -3   4 5969.91 810.444   5
 -19  -3   5 19109.5 1491.80   5
 -19   3   5 19111.9 1400.43   5
 -19   3   5 20596.1 1172.19  10
 -19   3   5 21661.0 1349.66   2
 -19  -3   5 19512.6 1289.55   3
 -19   3   6 732.736 269.032   2
 -19  -3   6 863.414 301.697   3
 -19  -3   6 1078.42 368.274   5
 -19   3   6 686.920 307.929   5
 -19  -3   7 700.533 272.106   3
 -19   3   7 359.157 268.877   5
 -19  -3   7 322.336 279.017   5
 -19   3   7 478.137 232.352   2
 -19  -3   8 811.533 351.957   5
 -19  -3   8 1045.81 339.990   3
 -19   3   8 948.141 394.857   5
 -19   3   8 1203.03 344.401   2
 -19   3   9 131.612 198.080   5
 -19  -3   9-308.733 261.821   5
 -19   3   9 243.360 213.382   2
 -19   3  10 1064.41 484.523   5
 -19   3  10 2461.33 501.186   2
 -19   3  11 285.935 320.042   5
 -19   3  11 728.071 318.116   2
 -19   5  -6 22.6172 240.540   7
 -19   5  -4 758.732 389.777  10
 -19  -5  -4 986.828 435.453   8
 -19   5  -3 4567.13 785.866  10
 -19  -5  -3 3384.54 676.766   8
 -19  -5  -2 1880.16 499.053   8
 -19   5  -2 2113.31 516.144  10
 -19  -5  -1 703.732 267.939   5
 -19  -5  -1 1831.26 493.257   8
 -19   5  -1 2337.16 525.725  10
 -19  -5  -1 1419.12 421.775   3
 -19   5   0 7068.22 886.726  10
 -19  -5   0 8251.70 992.168   5
 -19  -5   0 7022.35 885.992   3
 -19  -5   0 4739.58 773.774   8
 -19  -5   1 4562.62 721.563   3
 -19   5   1 5854.36 797.202  10
 -19  -5   1 5556.77 807.848   5
 -19   5   2 2034.27 474.697   2
 -19  -5   2 1130.51 373.077   3
 -19  -5   2 859.102 328.986   5
 -19   5   2 1919.51 467.183  10
 -19   5   3 5218.12 702.243  10
 -19   5   3 6741.36 835.336   2
 -19  -5   3 5083.82 740.501   3
 -19  -5   3 5400.77 796.983   5
 -19  -5   4 4081.86 712.278   5
 -19  -5   4 3990.31 636.208   3
 -19   5   4 4818.87 732.608   2
 -19   5   4 3649.79 608.018  10
 -19  -5   5 7870.62 908.392   3
 -19  -5   5 7391.34 968.087   5
 -19   5   5 7415.22 841.026  10
 -19   5   5 8952.16 994.621   2
 -19   5   6 2734.84 552.929   2
 -19  -5   6 2240.52 510.660   3
 -19  -5   6 1383.71 435.946   5
 -19  -5   7 4167.30 757.182   5
 -19   5   7 4244.06 708.314   2
 -19  -5   7 2947.96 597.178   3
 -19  -5   8 273.913 259.129   3
 -19   5   8 58.9074 171.525   2
 -19   5   9 127.130 213.405   2
 -19  -5   9 46.1974 182.177   3
 -19  -7  -1 1747.94 528.428   8
 -19  -7   0 1525.44 457.024   8
 -19  -7   1 1244.48 408.255   8
 -19   7   1 754.290 401.998  10
 -19   7   2 160.116 213.953  10
 -19   7   3 789.170 329.016  10
 -19   7   4-72.6099 195.979  10
 -19   7   5 1343.58 455.352  10
 -18   0  -8 25865.4 2092.69   8
 -18   0  -7 264.493 226.893   8
 -18   0  -6 25206.1 1890.39   8
 -18   0  -5-156.183 282.962   8
 -18   0  -4 23656.9 1690.02   8
 -18   0  -3 150.756 200.021   8
 -18   0  -2 9919.61 1012.91   8
 -18   0  -2 9202.81 825.714   5
 -18   0  -2 8751.86 658.599  11
 -18   0  -1 39.6923 128.000   5
 -18   0  -1-36.7284 187.173   8
 -18   0   0 3197.72 483.549   5
 -18   0   1-17.2844 112.361   5
 -18   0   2 72547.9 2767.65   5
 -18   0   3-27.0504 71.1430   2
 -18   0   3 118.643 202.474   5
 -18   0   3-31.9880 105.589   3
 -18   0   4 29715.6 1259.54   3
 -18   0   4 32327.5 1233.39   2
 -18   0   4 29543.3 1714.88   5
 -18   0   5-237.166 205.307   5
 -18   0   5-82.1832 111.398   3
 -18   0   5 107.102 119.813   2
 -18   0   6 47957.0 1745.08   2
 -18   0   6 44816.4 1684.15   3
 -18   0   6 47661.1 2365.65   5
 -18   0   7 203.453 125.765   3
 -18   0   7 55.2727 95.0654   2
 -18   0   7 62.5695 254.544   5
 -18   0   8 9985.80 767.900   2
 -18   0   8 7662.72 977.020   5
 -18   0   9 47.8812 129.616   2
 -18   0   9 187.690 196.579   5
 -18   0  10 756.066 388.470   5
 -18   0  10 790.845 262.371   2
 -18   0  11-98.4743 206.962   5
 -18   0  11 80.2326 126.112   2
 -18   0  12 654.297 295.987   2
 -18   0  13-106.140 196.276   2
 -18   2  -8 5943.47 955.488   8
 -18  -2  -7 290.362 284.608   8
 -18   2  -7-25.7941 279.754   8
 -18  -2  -6 9971.88 1210.03   8
 -18   2  -6 11599.8 1241.19   8
 -18  -2  -5 6171.40 905.051   8
 -18   2  -5 7328.91 928.214   8
 -18  -2  -4 13016.7 1274.13   8
 -18   2  -4 13489.2 1246.07   8
 -18   2  -3 5272.41 745.050   8
 -18   2  -3 4900.60 529.812   5
 -18  -2  -3 5123.07 771.755   8
 -18  -2  -2 15442.9 1309.17   8
 -18   2  -2 14822.3 961.150   5
 -18   2  -2 17702.2 1331.76   8
 -18   2  -1 29259.0 1703.35   8
 -18  -2  -1 29204.5 1793.76   8
 -18   2  -1 28005.6 1386.23   5
 -18  -2  -1 30186.4 1707.79   5
 -18   2   0 2296.91 450.320   8
 -18   2   0 2532.86 392.223   5
 -18  -2   0 2120.64 398.093   3
 -18  -2   0 2059.69 418.128   5
 -18   2   1 17434.6 1114.41   5
 -18  -2   1 18346.8 1282.12   5
 -18  -2   1 18238.0 1161.84   3
 -18  -2   2 12886.6 948.586   3
 -18   2   2 12697.8 975.184   5
 -18   2   2 13797.3 893.245   2
 -18  -2   2 13370.3 1088.52   5
 -18  -2   3 2119.55 378.739   3
 -18   2   3 3453.95 443.099   2
 -18   2   3 2678.96 460.295   5
 -18  -2   3 3356.17 557.746   5
 -18   2   4 12908.6 837.247  10
 -18  -2   4 10345.7 832.983   3
 -18  -2   4 11855.2 1066.03   5
 -18   2   4 10849.2 987.221   5
 -18   2   4 12628.4 894.338   2
 -18   2   5 248.865 134.560  10
 -18   2   5 104.187 185.001   5
 -18  -2   5 789.560 238.750   3
 -18  -2   5 670.510 123.333   2
 -18   2   5 401.909 162.711   2
 -18  -2   5 400.573 244.412   5
 -18   2   6 17773.4 1124.69   2
 -18  -2   6 15374.0 1049.84   3
 -18   2   6 13848.4 1212.21   5
 -18   2   6 15656.6 822.656  10
 -18  -2   6 15556.4 1314.68   5
 -18  -2   6 15875.0 760.631   2
 -18  -2   7 7172.96 731.413   3
 -18   2   7 6996.59 898.987   5
 -18  -2   7 6124.63 850.136   5
 -18  -2   7 7037.96 530.851   2
 -18   2   7 6611.02 692.941   2
 -18  -2   8 6499.54 565.533   2
 -18  -2   8 6558.47 892.270   5
 -18   2   8 6060.84 679.285   2
 -18   2   8 5331.45 824.929   5
 -18   2   9 6878.73 746.290   2
 -18  -2   9 5983.99 577.418   2
 -18   2   9 5178.60 843.773   5
 -18  -2   9 5540.18 872.148   5
 -18   2  10 551.495 262.670   2
 -18  -2  10 1565.61 319.995   2
 -18   2  10 833.160 400.281   5
 -18  -2  10 795.899 360.469   5
 -18  -2  11 2233.65 613.103   5
 -18   2  11 2790.80 513.565   2
 -18   2  11 2453.20 651.587   5
 -18   2  12 145.789 184.107   2
 -18   4  -7 338.599 264.901   7
 -18   4  -6 1637.03 496.125   8
 -18  -4  -6 1176.17 439.293   8
 -18  -4  -5 3786.97 745.059   8
 -18   4  -5 2830.29 581.156   8
 -18   4  -4 4350.39 678.443   8
 -18  -4  -4 3934.85 739.273   8
 -18   4  -3 4403.97 654.462   8
 -18  -4  -3 3975.33 716.063   8
 -18   4  -2 9707.31 949.538   8
 -18  -4  -2 12034.1 1206.93   8
 -18   4  -1 16701.3 1223.29   8
 -18  -4  -1 15762.2 1268.15   3
 -18  -4  -1 17006.6 1402.12   8
 -18  -4   0 4214.56 627.960   3
 -18  -4   0 4358.05 680.112   5
 -18   4   0 4196.98 637.795  10
 -18   4   0 4259.90 588.953   8
 -18  -4   1 14449.1 1162.95   3
 -18  -4   1 15972.5 1283.28   5
 -18   4   1 14759.1 931.601   5
 -18   4   1 17097.7 1258.95  10
 -18   4   1 15420.5 1129.32   8
 -18  -4   2 3431.58 560.067   3
 -18   4   2 3928.17 594.799  10
 -18   4   2 3640.55 488.867   5
 -18   4   2 5703.45 699.839   2
 -18  -4   2 4638.92 675.347   5
 -18   4   3 8571.76 872.403   2
 -18   4   3 8365.44 819.683  10
 -18  -4   3 6043.87 759.981   3
 -18   4   3 6369.44 682.842   5
 -18  -4   3 8538.45 931.652   5
 -18  -4   4 181.996 236.022   5
 -18   4   4 223.046 165.692  10
 -18   4   4-57.4494 176.680   5
 -18  -4   4-46.9696 185.003   3
 -18   4   4 131.244 198.622   2
 -18  -4   5 2781.27 513.542   3
 -18  -4   5 2199.59 489.409   5
 -18   4   5 3222.95 557.171   2
 -18   4   5 2983.76 537.892   5
 -18   4   5 3515.19 497.225  10
 -18   4   6 22.5348 155.061   2
 -18   4   6 704.043 228.664  10
 -18  -4   6 696.406 318.146   5
 -18   4   6 284.083 229.473   5
 -18  -4   6 257.234 175.302   3
 -18   4   7 3615.20 582.160   2
 -18  -4   7 3243.17 654.197   5
 -18   4   7 2619.63 561.209   5
 -18  -4   7 2684.88 522.297   3
 -18  -4   8 3298.21 672.353   5
 -18   4   8 2423.61 566.950   5
 -18   4   8 3771.48 611.281   2
 -18   4   9 1092.09 344.309   2
 -18  -4   9 998.011 417.427   5
 -18   4  10 1065.01 362.372   2
 -18  -6  -4 1793.28 551.447   8
 -18  -6  -3 1261.11 404.910   8
 -18   6  -3 709.092 338.481  10
 -18   6  -2 5670.25 887.011  10
 -18  -6  -2 3997.56 747.660   8
 -18  -6  -2 5234.29 827.342   3
 -18  -6  -1 2311.20 570.376   5
 -18  -6  -1 2363.24 576.073   8
 -18   6  -1 2843.30 607.987  10
 -18  -6  -1 1914.18 497.042   3
 -18  -6   0 1780.92 481.675   3
 -18  -6   0 2520.08 577.116   5
 -18   6   0 2330.04 552.720  10
 -18  -6   0 1895.31 489.663   8
 -18  -6   1 4468.38 729.535   3
 -18   6   1 5836.40 848.658  10
 -18  -6   1 4684.83 757.108   5
 -18  -6   1 4835.87 764.905   8
 -18  -6   2 66.9636 176.334   3
 -18   6   2-233.687 206.560   2
 -18  -6   2-37.7807 150.517   5
 -18  -6   3 6319.58 860.582   3
 -18   6   3 8790.16 1027.58   2
 -18   6   3 6300.24 838.404  10
 -18  -6   3 6186.24 872.042   5
 -18  -6   4 815.518 355.660   5
 -18  -6   4 988.878 382.108   3
 -18   6   4 1737.77 428.053  10
 -18   6   4 1656.26 481.842   2
 -18   6   5 4354.71 675.996  10
 -18  -6   5 3498.87 673.160   5
 -18  -6   5 3639.27 702.664   3
 -18   6   5 4633.38 759.818   2
 -18  -6   6 807.096 348.986   3
 -18  -6   6 870.157 318.266   5
 -18   6   6 656.805 362.220   2
 -18  -6   7 1104.44 411.221   5
 -18  -6   7 1063.22 390.006   3
 -18   6   7 1640.01 524.104   2
 -17   1  -9 561.346 365.432   8
 -17  -1  -8 15787.7 1566.89   8
 -17   1  -8 14490.4 1496.02   8
 -17   1  -7 2386.94 593.062   8
 -17  -1  -7 2874.50 658.047   8
 -17   1  -6 4393.16 745.208   8
 -17  -1  -6 4168.94 727.101   8
 -17   1  -5 6221.19 844.681   8
 -17  -1  -5 7204.12 932.505   8
 -17   1  -4 5866.38 790.730   8
 -17  -1  -4 5387.93 778.136   8
 -17  -1  -3 6723.25 833.918   8
 -17  -1  -3 6293.97 590.059  11
 -17   1  -3 5702.06 769.850   8
 -17  -1  -3 6182.42 270.743  14
 -17  -1  -2 10295.5 774.894  11
 -17  -1  -2 12131.7 1089.31   8
 -17   1  -2 11752.9 1037.97   8
 -17   1  -2 11081.8 833.259   5
 -17  -1  -1 2904.08 514.997   8
 -17   1  -1 2168.15 442.060   8
 -17   1  -1 2471.85 374.134   5
 -17  -1  -1 2136.16 403.650   5
 -17  -1   0 57534.9 2344.20   5
 -17   1   0 56111.0 2186.97   5
 -17   1   1 4984.41 571.287   5
 -17  -1   1 5972.92 666.824   5
 -17  -1   1 6615.28 632.532   3
 -17  -1   2 43187.4 1728.48   3
 -17  -1   2 42145.1 1978.44   5
 -17   1   2 41193.0 1890.29   5
 -17   1   2 43627.0 1570.82   2
 -17  -1   3 884.368 218.222   3
 -17   1   3 739.353 168.903   2
 -17  -1   3 910.211 115.244   2
 -17  -1   3 1424.91 360.791   5
 -17   1   3 1353.03 320.037   5
 -17  -1   4 27220.9 1623.75   5
 -17  -1   4 29804.9 1011.80   2
 -17   1   4 27122.8 1000.60   3
 -17  -1   4 27370.4 1289.66   3
 -17   1   4 26889.6 1574.37   5
 -17   1   4 30376.3 1303.88   2
 -17  -1   5 6094.63 442.161   2
 -17  -1   5 5845.14 552.097   3
 -17   1   5 6931.33 484.072  10
 -17   1   5 6896.41 586.618   2
 -17  -1   5 7265.22 823.004   5
 -17   1   5 6196.31 757.422   5
 -17   1   5 6211.75 411.214   3
 -17   1   6 7946.81 901.552   5
 -17  -1   6 7349.11 305.670  10
 -17   1   6 8657.19 518.153   3
 -17  -1   6 7514.18 862.650   5
 -17   1   6 8818.54 686.643   2
 -17   1   6 8036.81 455.766  10
 -17  -1   6 8065.37 553.704   2
 -17  -1   6 7659.52 672.378   3
 -17  -1   7 5054.59 481.535   2
 -17   1   7 5357.79 750.786   5
 -17   1   7 5313.33 560.090   2
 -17  -1   7 4987.85 740.461   5
 -17  -1   8 426.314 283.613   5
 -17   1   8 133.525 127.721   2
 -17   1   8 145.267 270.641   5
 -17  -1   8 265.038 141.504   2
 -17  -1   9 3206.59 435.092   2
 -17  -1   9 2933.18 644.234   5
 -17   1   9 3060.21 468.268   2
 -17   1   9 3056.89 626.053   5
 -17  -1  10 8442.52 752.051   2
 -17   1  10 6627.54 986.224   5
 -17   1  10 8584.42 823.454   2
 -17  -1  10 7991.65 1060.26   5
 -17   1  11 649.714 249.619   2
 -17   1  11 314.914 284.650   5
 -17  -1  11 86.5768 204.633   5
 -17  -1  11 530.552 234.570   2
 -17   1  12 1686.09 421.288   2
 -17  -1  12 2442.20 450.394   2
 -17   1  13-145.106 183.243   2
 -17  -1  13 189.290 173.075   2
 -17  -3  -8 7272.78 1126.69   8
 -17   3  -8 7900.07 1090.21   7
 -17  -3  -7 8681.67 1168.92   8
 -17   3  -7 7048.60 990.532   8
 -17  -3  -6 8707.39 1115.61   8
 -17   3  -6 9886.57 1094.70   8
 -17  -3  -5 18785.1 1605.08   8
 -17   3  -5 19155.7 1491.66   8
 -17   3  -4 7319.31 588.254   5
 -17   3  -4 7886.52 903.581   8
 -17  -3  -4 7520.85 981.866   8
 -17   3  -3 21597.2 1478.33   8
 -17   3  -3 21211.4 1053.22   5
 -17  -3  -3 23473.6 1662.16   8
 -17   3  -2 7496.47 588.681   5
 -17   3  -2 7026.62 787.998   8
 -17  -3  -2 6656.37 850.767   8
 -17   3  -1 15220.5 1139.63   8
 -17  -3  -1 13900.0 1197.42   8
 -17   3  -1 14082.7 860.679   5
 -17  -3  -1 15172.5 1147.55   3
 -17  -3   0 1076.12 303.010   3
 -17  -3   0 1048.53 307.253   5
 -17   3   0 586.242 190.548   5
 -17   3   0 848.353 272.319   8
 -17  -3   1 2684.59 493.862   5
 -17  -3   1 2858.01 273.796  14
 -17  -3   1 2457.10 434.544   3
 -17   3   1 2509.62 395.210   5
 -17   3   2 14492.1 993.449   5
 -17  -3   2 12686.1 1097.89   5
 -17  -3   2 14233.6 1041.38   3
 -17   3   2 15114.3 1044.36   2
 -17  -3   3 7977.41 862.257   5
 -17   3   3 8259.87 774.375   2
 -17   3   3 8201.58 746.123   4
 -17   3   3 8249.89 784.362   5
 -17   3   3 8695.42 765.023  10
 -17  -3   3 7741.45 751.320   3
 -17   3   4 16049.3 1007.53  10
 -17  -3   4 15577.3 1086.26   3
 -17   3   4 17026.4 1133.95   2
 -17  -3   4 13576.8 806.501  10
 -17   3   4 14385.3 1101.52   5
 -17   3   4 16552.6 1050.47   4
 -17  -3   4 14483.0 1198.50   5
 -17  -3   5 7553.22 417.654   2
 -17   3   5 7843.15 763.215   2
 -17  -3   5 6787.06 833.403   5
 -17   3   5 9482.56 722.121  10
 -17  -3   5 7649.43 775.012   3
 -17   3   5 6189.37 750.433   5
 -17   3   6 8788.76 674.080  10
 -17   3   6 6814.35 828.145   5
 -17  -3   6 7806.28 799.448   3
 -17   3   6 8789.93 844.132   2
 -17  -3   6 7763.70 938.595   5
 -17  -3   6 8318.66 522.300   2
 -17  -3   7 16912.1 1423.30   5
 -17   3   7 18146.5 1470.95   5
 -17   3   7 21794.0 1363.77   2
 -17  -3   7 19322.3 931.108   2
 -17   3   8 3597.71 682.807   5
 -17  -3   8 3674.03 674.176   5
 -17  -3   8 3257.33 399.035   2
 -17   3   8 3502.87 542.642   2
 -17   3   9 6182.60 747.042   2
 -17   3   9 5856.16 907.938   5
 -17  -3   9 5275.60 541.522   2
 -17  -3   9 6259.57 913.728   5
 -17  -3  10 1483.24 478.259   5
 -17   3  10 1574.50 409.042   2
 -17   3  10 2253.34 612.781   5
 -17   3  11 2925.74 543.414   2
 -17  -3  11 1599.27 549.719   5
 -17   5  -8 2953.23 731.678   7
 -17   5  -7 811.621 374.451   7
 -17   5  -6 3263.60 678.476   7
 -17  -5  -6 4360.11 829.500   8
 -17   5  -5 8922.70 1052.35   7
 -17  -5  -5 9420.24 1162.30   8
 -17   5  -4 4069.97 737.417  10
 -17  -5  -4 4833.91 809.647   8
 -17   5  -3 8457.77 1017.82  10
 -17  -5  -3 7234.97 957.994   8
 -17  -5  -2 3823.40 656.284   3
 -17  -5  -2 4007.54 690.710   8
 -17   5  -2 4447.03 729.044  10
 -17  -5  -1 20563.4 1568.08   8
 -17  -5  -1 21487.4 1558.54   3
 -17   5  -1 24691.7 1695.36  10
 -17  -5   0 5634.34 769.571   3
 -17   5   0 5140.75 608.235   8
 -17  -5   0 4797.37 717.846   8
 -17  -5   0 5891.34 793.732   5
 -17   5   0 6323.88 815.654  10
 -17   5   1 1974.60 363.080   8
 -17  -5   1 2248.04 477.005   3
 -17   5   1 2855.83 542.793  10
 -17  -5   1 2883.60 552.229   5
 -17   5   2 1211.77 291.707   8
 -17  -5   2 1640.50 418.052   5
 -17   5   2 1580.01 415.974   2
 -17  -5   2 2010.57 450.761   3
 -17   5   2 2225.39 480.597  10
 -17   5   3 4218.99 652.330   2
 -17  -5   3 3427.43 579.185   3
 -17   5   3 4809.55 664.053  10
 -17  -5   3 3539.55 618.210   5
 -17   5   4 1815.65 415.751  10
 -17   5   4 1330.15 401.173   2
 -17  -5   4 2153.65 479.361   3
 -17  -5   4 1539.92 418.468   5
 -17   5   5 2763.90 562.701   2
 -17   5   5 1847.63 431.827  10
 -17  -5   5 1768.17 452.387   5
 -17  -5   5 1685.53 423.293   3
 -17  -5   6 3295.63 644.653   5
 -17  -5   6 3342.47 600.660   3
 -17   5   6 3200.87 526.478  10
 -17   5   6 4499.96 684.245   2
 -17   5   7 5122.66 745.805   2
 -17  -5   7 5421.86 838.124   5
 -17  -5   7 5041.37 746.355   3
 -17  -5   8 3694.35 721.392   5
 -17   5   8 4330.62 700.119   2
 -17  -5   9 3988.50 769.997   5
 -17   5   9 2777.43 587.749   2
 -17  -7  -4 87.6475 206.452   8
 -17  -7  -3 802.144 382.114   8
 -17  -7  -2 234.515 160.620   8
 -17   7  -1 3774.12 774.486  10
 -17  -7  -1 3616.17 715.608   5
 -17  -7  -1 3969.10 707.841   8
 -17   7   0 2367.36 602.435  10
 -17  -7   0 3471.65 684.424   5
 -17  -7   0 2219.46 523.787   8
 -17  -7   1 6683.42 875.433   8
 -17   7   1 4858.99 825.011  10
 -17  -7   1 5276.43 847.342   5
 -17  -7   1 4866.59 783.681   3
 -17  -7   2 933.310 389.409   5
 -17  -7   2 1146.29 399.909   3
 -17   7   2 2358.49 561.078  10
 -17   7   2 1689.57 508.653   2
 -17   7   3 1988.67 542.179   2
 -17  -7   3 777.623 330.034   3
 -17  -7   3 2117.64 533.607   5
 -17   7   3 1761.00 491.632  10
 -17   7   4 499.247 335.052   2
 -17   7   4 196.074 156.735  10
 -17  -7   4 163.827 206.061   5
 -17  -7   5 963.365 376.129   5
 -17   7   5 677.046 329.930  10
 -17  -7   6 762.105 336.815   5
 -17   7   6 1220.05 381.841  10
 -16   0  -9 116.153 303.389   8
 -16   0  -8 3209.59 697.190   8
 -16   0  -7-76.6053 216.682   8
 -16   0  -6 36904.6 1414.02  14
 -16   0  -6 34865.0 2159.11   8
 -16   0  -5-230.306 257.532   8
 -16   0  -5 93.3183 87.6797  14
 -16   0  -4 52258.6 2559.25   8
 -16   0  -4 53869.1 1909.84   1
 -16   0  -4 54965.3 1558.81  14
 -16   0  -3 27.7809 27.8123  14
 -16   0  -3 6.16446 69.7030  11
 -16   0  -3-47.8307 103.643   1
 -16   0  -3-2.08950 166.707   8
 -16   0  -2 59359.9 2014.62  11
 -16   0  -2 65103.8 2659.09   8
 -16   0  -1-164.076 184.873   5
 -16   0  -1-2.09814 132.147   8
 -16   0   0 121424. 3727.50   5
 -16   0   1-63.7935 147.979   5
 -16   0   2 11230.3 551.019   2
 -16   0   2 10392.0 859.492   5
 -16   0   2 9398.57 649.586   3
 -16   0   3 138.709 87.7295   3
 -16   0   3 57.3640 90.5371   2
 -16   0   3 3.82603 124.520   5
 -16   0   4 8696.61 551.350   2
 -16   0   4 8119.68 812.668   5
 -16   0   4 7834.97 550.279   3
 -16   0   5 113.046 92.5132   2
 -16   0   5 131.444 108.880   3
 -16   0   5 369.004 224.551   5
 -16   0   6 16750.5 891.185   2
 -16   0   6 14948.3 470.187  10
 -16   0   6 15150.8 1215.61   5
 -16   0   7-74.7140 170.042   5
 -16   0   7 146.727 130.067   2
 -16   0   7-24.9808 93.5269  16
 -16   0   8 31451.2 1959.38   5
 -16   0   8 32250.1 1473.01   2
 -16   0   9 152.033 155.921   2
 -16   0   9 26.3091 188.856   5
 -16   0  10 21481.1 1714.19   5
 -16   0  10 22451.7 1335.31   2
 -16   0  11-52.0800 204.228   5
 -16   0  11 160.109 193.227   2
 -16   0  12 2661.16 491.791   2
 -16   0  12 3799.68 795.976   5
 -16   0  13 447.349 266.924   2
 -16   2  -9 1916.00 557.488   7
 -16  -2  -9 1464.77 510.564   8
 -16  -2  -8 4798.63 860.935   8
 -16   2  -8 4329.36 790.611   8
 -16   2  -7 13852.2 1337.76   8
 -16  -2  -7 10077.8 1205.47   8
 -16  -2  -6 4746.83 782.129   8
 -16   2  -6 3917.44 682.631   8
 -16   2  -6 4889.47 479.945  14
 -16   2  -5 22252.8 1033.12  14
 -16  -2  -5 23486.7 1707.27   8
 -16   2  -5 23806.3 1631.64   8
 -16  -2  -4 15644.9 1342.39   8
 -16   2  -4 18191.0 840.039  14
 -16   2  -4 16937.9 1311.92   8
 -16   2  -3 666.830 107.889  11
 -16   2  -3 617.127 249.142   8
 -16   2  -3 431.250 162.690   5
 -16  -2  -3 1007.61 163.506  14
 -16   2  -3 676.823 140.736  14
 -16  -2  -3 678.185 259.083   8
 -16  -2  -2 35398.7 1080.96  14
 -16   2  -2 33638.3 1803.01   8
 -16   2  -2 31863.5 1417.01   5
 -16  -2  -2 36501.7 1959.95   8
 -16  -2  -2 34613.6 1038.39   1
 -16   2  -1 1395.32 272.532   5
 -16  -2  -1 2011.15 425.413   8
 -16   2  -1 1596.29 349.414   8
 -16  -2  -1 2383.58 180.095  14
 -16  -2   0 34681.5 1647.54   3
 -16  -2   0 33948.9 959.473  14
 -16   2   0 33779.5 1496.27   5
 -16  -2   0 34986.6 1741.29   5
 -16  -2   1 21795.2 1335.23   5
 -16   2   1 21552.7 1122.54   2
 -16  -2   1 21824.0 1227.36   3
 -16   2   1 21425.7 1182.39   5
 -16  -2   2 14575.2 1094.29   5
 -16  -2   2 15734.1 997.057   3
 -16   2   2 16414.8 963.026   2
 -16   2   2 15342.7 1025.67   5
 -16  -2   3 32312.5 1734.57   5
 -16   2   3 34763.9 1479.97  10
 -16  -2   3 29319.6 1459.32   3
 -16   2   3 34389.0 1504.80   2
 -16   2   3 32801.4 1562.22   4
 -16   2   3 32015.8 1625.13   5
 -16   2   4 1996.39 337.985   2
 -16  -2   4 1901.68 434.455   5
 -16  -2   4 2083.18 185.771   2
 -16  -2   4 1915.29 353.888   3
 -16   2   4 1747.98 386.110   5
 -16   2   4 1845.68 291.180  10
 -16   2   4 1659.67 320.842   4
 -16  -2   5 20802.3 971.934  12
 -16   2   5 20278.8 981.902  10
 -16   2   5 18865.7 1323.39   5
 -16  -2   5 19059.3 1372.16   5
 -16  -2   5 20015.0 1162.09   3
 -16  -2   5 19260.5 805.765  10
 -16   2   5 21373.5 1197.40   2
 -16  -2   5 21453.8 833.226   2
 -16  -2   6 14477.3 1214.56   5
 -16   2   6 16331.9 1043.67   2
 -16   2   6 14675.5 1191.05   5
 -16   2   6 13962.1 521.663   3
 -16  -2   6 17205.3 919.620  12
 -16   2   6 14785.7 768.247  10
 -16  -2   6 16069.6 769.338   2
 -16  -2   7 7186.20 877.359   5
 -16   2   7 7777.05 904.509   5
 -16   2   7 8975.19 779.443   2
 -16  -2   7 7862.29 577.947   2
 -16  -2   8 6391.09 558.545   2
 -16   2   8 5618.86 807.091   5
 -16   2   8 6874.64 706.954   2
 -16  -2   8 6516.17 864.817   5
 -16  -2   9 1063.99 421.965   5
 -16  -2   9 822.693 222.798   2
 -16   2   9 997.972 331.747   2
 -16   2   9 950.057 371.221   5
 -16   2  10 7166.56 997.988   5
 -16  -2  10 5685.28 608.784   2
 -16  -2  10 5430.48 851.114   5
 -16   2  10 7436.47 800.361   2
 -16   2  11 3478.65 737.188   5
 -16  -2  11 3458.78 715.116   5
 -16   2  11 2322.09 468.493   2
 -16  -2  11 2257.17 408.840   2
 -16   2  12 1541.18 428.231   2
 -16   2  12 1560.02 546.267   5
 -16  -2  12 1431.98 348.274   2
 -16  -2  13 1156.81 353.713   2
 -16   4  -8 4362.55 801.072   7
 -16  -4  -8 4201.73 822.964   8
 -16   4  -7 8836.09 1151.29   7
 -16  -4  -7 9543.76 1205.55   8
 -16   4  -6 3642.58 636.757   8
 -16  -4  -6 4566.63 801.230   8
 -16   4  -6 3090.43 628.163   7
 -16   4  -5 21858.7 1204.35  14
 -16   4  -5 21698.4 1536.03   8
 -16  -4  -5 22981.7 1764.05   8
 -16  -4  -4 422.631 245.038   8
 -16   4  -4 350.474 212.373   8
 -16   4  -4 339.245 167.365  14
 -16   4  -3 7079.35 776.073   8
 -16  -4  -3 8393.20 967.143   8
 -16  -4  -2 1875.58 458.624   3
 -16  -4  -2 1519.39 416.540   8
 -16   4  -2 1289.46 319.044   8
 -16   4  -1 2505.53 498.289  10
 -16  -4  -1 2456.27 486.445   8
 -16   4  -1 2538.26 281.835   5
 -16  -4  -1 2921.96 505.201   3
 -16   4  -1 2667.37 448.094   8
 -16  -4   0 816.226 202.661  14
 -16  -4   0 501.442 245.102   5
 -16   4   0 831.245 249.467   8
 -16   4   0 965.073 309.674  10
 -16  -4   0 931.889 330.932   3
 -16   4   0 875.772 182.999   5
 -16  -4   1 671.056 274.563   5
 -16   4   1 987.723 312.632  10
 -16   4   1 507.080 200.361   8
 -16  -4   1 375.755 122.620  14
 -16  -4   1 696.309 277.140   3
 -16   4   1 369.719 150.145   5
 -16   4   1 415.026 203.976   2
 -16  -4   2 26755.7 1170.71  14
 -16  -4   2 25075.7 1579.10   5
 -16   4   2 27775.2 1559.21   2
 -16   4   2 28240.3 1543.97  10
 -16   4   2 22503.3 1205.68   5
 -16  -4   2 24146.4 1490.50   3
 -16  -4   3 29805.6 1657.77   3
 -16   4   3 29166.8 1498.90   5
 -16   4   3 30911.8 1612.25  10
 -16  -4   3 30951.8 1784.56   5
 -16  -4   4 7182.87 757.178   3
 -16   4   4 8026.10 746.322  10
 -16  -4   4 6792.27 811.267   5
 -16   4   4 7797.32 817.421   2
 -16   4   4 5891.59 667.183   5
 -16   4   5 10806.6 859.135  10
 -16   4   5 8837.35 880.988   5
 -16  -4   5 9478.40 1000.61   5
 -16   4   5 10799.5 976.825   2
 -16  -4   5 8890.06 870.026   3
 -16   4   6 8076.63 855.160   2
 -16  -4   6 6529.73 788.786   3
 -16   4   6 6767.96 666.044  10
 -16   4   6 7839.15 877.631   5
 -16  -4   6 8186.36 941.724   5
 -16  -4   7 11937.1 1179.48   5
 -16   4   7 11094.4 1134.41   5
 -16   4   7 12377.3 1078.53   2
 -16   4   8 416.864 236.162   2
 -16  -4   8 312.066 239.401   5
 -16  -4   9 903.502 357.770   5
 -16   4   9 929.947 307.412   2
 -16   4  10 277.249 240.192   2
 -16  -4  10 173.251 237.004   5
 -16   4  11 733.115 359.649   2
 -16  -6  -7 1505.60 465.344  13
 -16  -6  -6 2315.37 614.784   8
 -16  -6  -5 7914.07 1080.99   8
 -16   6  -4-226.708 311.953  10
 -16  -6  -4-28.4615 204.289   8
 -16   6  -3 8566.25 1086.31  10
 -16  -6  -3 9247.71 1083.06   8
 -16   6  -2 841.297 348.111  10
 -16  -6  -2 588.605 259.305   8
 -16  -6  -2 545.957 331.575   3
 -16  -6  -1 6646.40 871.015   8
 -16   6  -1 8819.41 1035.08  10
 -16  -6  -1 7648.05 938.469   3
 -16  -6   0 3357.63 607.590   8
 -16  -6   0 4630.67 735.989   3
 -16  -6   0 4524.54 713.232   5
 -16   6   0 4699.18 747.148  10
 -16  -6   1 946.119 334.038   5
 -16   6   1 734.588 332.232  10
 -16  -6   1 641.195 285.125   3
 -16  -6   2 5688.40 784.269   5
 -16   6   2 8388.17 976.460   2
 -16  -6   2 5613.64 788.583   3
 -16   6   2 6980.66 875.974  10
 -16   6   3 1432.66 383.298   2
 -16  -6   3 1918.75 466.943   3
 -16  -6   3 1568.48 417.235   5
 -16   6   3 1849.80 459.575  10
 -16   6   4 2250.83 478.277  10
 -16  -6   4 2149.42 506.842   5
 -16   6   4 1763.52 465.517   2
 -16  -6   4 1646.26 442.038   3
 -16  -6   5 2312.72 523.312   3
 -16   6   5 1797.05 472.930   2
 -16  -6   5 2211.93 501.667   5
 -16   6   5 2489.51 503.217  10
 -16   6   6 927.837 324.814  10
 -16  -6   6 1042.01 412.860   5
 -16   6   6 1446.82 426.377   2
 -16  -6   6 892.083 338.334   3
 -16  -6   7 5977.95 848.203   3
 -16   6   7 6049.34 892.856   2
 -16  -6   7 4080.85 737.900   5
 -16   6   8 1690.23 482.556   2
 -16  -6   8 1898.42 510.754   3
 -16  -6   8 1582.32 516.855   5
 -16  -6   9 2374.04 612.001   5
 -16   8   4 128.887 234.069  10
 -16   8   5-91.4069 246.422  10
 -15   1  -9 1627.98 507.633   8
 -15   1  -9 1904.50 551.217   7
 -15  -1  -9 1872.69 668.949   8
 -15   1  -8 10751.7 1215.45   8
 -15  -1  -8 9643.17 1187.81   8
 -15   1  -8 11598.7 856.011  14
 -15   1  -7 2862.89 393.392  14
 -15  -1  -7 2480.55 565.291   8
 -15   1  -7 2056.74 510.246   8
 -15  -1  -6 29406.3 1934.33   8
 -15   1  -6 31483.2 1298.57  14
 -15   1  -6 27631.8 1841.50   8
 -15  -1  -5 1061.79 373.006   8
 -15  -1  -5 209.703 133.746   1
 -15   1  -5 703.885 291.330   8
 -15   1  -4 92973.3 2489.17  14
 -15  -1  -4 90391.5 3538.39   8
 -15  -1  -4 92119.9 2685.58   1
 -15   1  -4 91827.4 3476.96   8
 -15   1  -3 8995.35 880.366   8
 -15  -1  -3 9656.68 565.511   1
 -15   1  -3 9865.23 454.447  14
 -15   1  -3 9036.31 496.325  11
 -15  -1  -3 8416.08 882.430   8
 -15  -1  -3 8707.31 658.084  11
 -15  -1  -2 12188.3 393.383  14
 -15  -1  -2 11925.6 788.015  11
 -15   1  -2 12903.5 1018.43   8
 -15  -1  -2 11897.6 1017.75   8
 -15  -1  -2 13967.5 603.250   1
 -15  -1  -1 11275.5 776.762  11
 -15  -1  -1 12447.9 1005.78   8
 -15   1  -1 12684.4 977.552   8
 -15   1  -1 12955.0 832.173   5
 -15  -1   0 21011.9 1224.03   5
 -15   1   0 21796.8 1145.36   5
 -15  -1   0 22615.3 1178.47   3
 -15  -1   1 24305.0 1188.75   3
 -15   1   1 22701.9 1219.86   5
 -15  -1   1 23097.5 1292.99   5
 -15  -1   2 8995.77 657.120   3
 -15  -1   2 7688.81 740.796   5
 -15   1   2 9634.81 613.922   2
 -15   1   2 9097.62 755.729   5
 -15  -1   3 8940.54 648.039   3
 -15  -1   3 8012.26 786.423   5
 -15  -1   3 9635.72 438.460   2
 -15   1   3 9063.44 789.667   5
 -15   1   3 8848.22 481.192   3
 -15   1   3 9657.24 641.147   2
 -15   1   4 51191.6 1664.09  10
 -15   1   4 49090.6 2156.89   5
 -15  -1   4 46732.6 1783.54   3
 -15   1   4 47202.5 1446.70   3
 -15  -1   4 50541.9 1499.12   2
 -15  -1   4 46727.0 2157.79   5
 -15  -1   5 2366.39 343.741  16
 -15   1   5 1986.46 309.162   2
 -15   1   5 2473.14 248.439   3
 -15   1   5 2208.14 428.932   5
 -15  -1   5 2584.28 368.005   3
 -15  -1   5 2520.69 275.646   2
 -15   1   5 2114.25 240.074  10
 -15  -1   5 1762.82 400.895   5
 -15  -1   5 2130.80 304.745  12
 -15  -1   6 57122.9 1845.43   2
 -15   1   6 55023.2 1544.24  10
 -15   1   6 53281.8 2447.44   5
 -15  -1   6 56737.2 2533.79   5
 -15   1   6 59274.0 2070.19   2
 -15   1   7 809.999 273.265   5
 -15   1   7 503.881 188.305   2
 -15  -1   7 516.209 271.298   5
 -15  -1   7 655.829 175.482   2
 -15  -1   8 19271.5 1477.88   5
 -15   1   8 21788.6 1202.63   2
 -15  -1   8 18246.8 1026.91   2
 -15   1   8 17877.2 1420.92   5
 -15  -1   9 3171.45 620.418   5
 -15  -1   9 2835.69 404.984   2
 -15   1   9 2827.04 587.389   5
 -15   1   9 2541.04 428.375   2
 -15  -1  10 5921.00 631.000   2
 -15   1  10 6429.29 703.385   2
 -15   1  10 6523.68 933.090   5
 -15  -1  10 6340.89 895.588   5
 -15  -1  11 2907.76 471.236   2
 -15   1  11 2175.50 567.548   5
 -15   1  11 2602.90 466.321   2
 -15  -1  11 2855.15 637.099   5
 -15   1  12 420.317 381.044   5
 -15  -1  12 165.840 143.228   2
 -15   1  12 244.199 223.558   2
 -15  -1  12 13.6738 219.043   5
 -15  -1  13 589.129 263.832   2
 -15   1  13 373.591 241.828   2
 -15  -3  -9 3976.83 825.975   8
 -15   3  -9 3639.82 761.770   7
 -15   3  -8 781.423 369.321   7
 -15  -3  -8 1515.82 522.885   8
 -15   3  -7 5393.51 816.813   8
 -15  -3  -7 5444.73 876.274   8
 -15   3  -7 5364.94 587.709  14
 -15   3  -7 5928.97 875.746   7
 -15   3  -6 7260.52 896.819   8
 -15   3  -6 7184.66 639.554  14
 -15  -3  -6 5662.65 863.172   8
 -15   3  -5 2760.63 518.906   8
 -15   3  -5 2889.67 375.923  14
 -15  -3  -5 2244.44 527.213   8
 -15   3  -4 20884.9 1034.61  14
 -15  -3  -4 22899.1 1602.91   8
 -15   3  -4 19497.8 960.025   5
 -15   3  -4 22042.9 1432.97   8
 -15  -3  -3 25252.9 1629.24   8
 -15   3  -3 23699.4 1041.05   5
 -15   3  -3 23391.4 1433.21   8
 -15   3  -3 24708.2 1077.16  14
 -15  -3  -3 23912.0 1065.99  14
 -15   3  -2 25398.9 1110.62   5
 -15  -3  -2 28950.4 1128.42  14
 -15  -3  -2 26749.9 1646.03   8
 -15  -3  -2 27532.9 883.844   1
 -15   3  -2 28245.8 1522.66   8
 -15  -3  -1 19457.5 1366.52   8
 -15   3  -1 22201.6 1025.61   5
 -15   3  -1 21419.2 1266.15   8
 -15  -3  -1 22407.7 1365.82   3
 -15  -3  -1 23092.4 936.986  14
 -15   3   0 17835.7 1102.06   8
 -15  -3   0 15820.7 1103.31   3
 -15   3   0 15370.8 869.633   5
 -15  -3   0 14446.1 1103.18   5
 -15  -3   0 16691.6 754.060  14
 -15  -3   1 64650.9 1911.34  14
 -15   3   1 69947.7 2528.18  10
 -15   3   1 62328.9 2207.87   5
 -15  -3   1 60828.3 2441.61   3
 -15   3   1 67677.6 2437.81   2
 -15  -3   1 61527.7 2531.57   5
 -15  -3   2 9077.93 794.549   3
 -15  -3   2 9234.90 861.831   5
 -15  -3   2 9538.87 572.760  14
 -15   3   2 10107.7 775.472   4
 -15   3   2 11266.2 870.948   2
 -15   3   2 10756.9 831.130  10
 -15   3   2 8826.54 720.254   5
 -15  -3   3 42527.3 1910.01   3
 -15   3   3 41197.2 1849.12   5
 -15   3   3 44791.2 1945.16   2
 -15   3   3 48567.6 1893.80  10
 -15  -3   3 44165.9 2104.30   5
 -15   3   3 46852.1 1841.46   4
 -15   3   4 8615.15 771.292   2
 -15  -3   4 7899.54 430.947   2
 -15  -3   4 7175.29 539.175  10
 -15  -3   4 7825.03 450.675  12
 -15  -3   4 7651.12 825.193   5
 -15  -3   4 8036.14 396.859   2
 -15   3   4 7344.09 734.011   5
 -15   3   4 8417.58 678.231  10
 -15   3   4 7896.22 651.806   4
 -15  -3   4 7698.92 733.625   3
 -15  -3   5 6479.32 783.291   5
 -15   3   5 8069.39 643.403  10
 -15  -3   5 7670.66 522.502  12
 -15  -3   5 7629.97 517.857  10
 -15   3   5 6806.58 753.654   5
 -15  -3   5 8190.84 763.704   3
 -15  -3   5 8256.82 480.587   2
 -15   3   5 7257.90 603.997   4
 -15   3   5 9597.56 822.823   2
 -15  -3   6 7550.96 877.346   5
 -15  -3   6 7359.40 559.803  12
 -15  -3   6 7866.65 525.462   2
 -15   3   6 7673.22 838.731   5
 -15   3   6 7251.35 599.196  10
 -15   3   6 8449.73 796.263   2
 -15   3   6 6106.44 552.719   4
 -15  -3   7 2869.55 543.704   5
 -15   3   7 1373.47 401.930   5
 -15   3   7 2246.68 432.065   2
 -15  -3   7 2544.02 329.535   2
 -15   3   8 3364.95 645.248   5
 -15  -3   8 3539.85 383.862   1
 -15   3   8 4117.53 580.346   2
 -15  -3   8 2879.59 381.612   2
 -15  -3   8 3426.49 634.549   5
 -15  -3   9 4060.55 487.223   2
 -15   3   9 2902.33 627.001   5
 -15   3   9 4041.78 597.122   2
 -15  -3   9 3543.78 663.969   5
 -15   3  10 5577.37 732.634   2
 -15  -3  10 6792.16 947.722   5
 -15  -3  10 5395.10 605.442   2
 -15  -3  11 10818.3 907.152   2
 -15  -3  11 9804.24 1199.09   5
 -15   3  11 10723.5 1053.16   2
 -15  -3  12 797.068 292.581   2
 -15   3  12 1214.51 395.886   2
 -15  -3  13 3696.01 630.458   2
 -15   5  -8 629.511 335.349   7
 -15  -5  -8 475.718 265.326  13
 -15   5  -7 6870.19 950.852   7
 -15  -5  -7 7516.98 921.803  13
 -15  -5  -7 8443.50 1136.00   8
 -15  -5  -6 2403.37 602.788   8
 -15   5  -6 2809.95 471.416  14
 -15   5  -6 2419.21 573.449   7
 -15   5  -5 4847.10 726.625   7
 -15   5  -5 5847.45 653.368  14
 -15   5  -5 4841.46 784.964  10
 -15  -5  -5 4793.42 784.662   8
 -15  -5  -4 8150.53 1000.92   8
 -15   5  -4 7053.09 701.319  14
 -15   5  -3 2977.37 584.355  10
 -15   5  -3 2318.56 410.232   8
 -15  -5  -3 2697.14 546.757   8
 -15   5  -2 11239.5 1130.53  10
 -15  -5  -2 12095.2 1134.56   8
 -15  -5  -2 11757.8 1117.99   3
 -15   5  -2 11501.9 883.964   8
 -15   5  -1 9613.16 764.446   8
 -15  -5  -1 10827.8 1050.27   8
 -15  -5  -1 10359.5 1009.78   3
 -15  -5   0 2167.79 472.528   5
 -15   5   0 2902.47 536.775  10
 -15  -5   0 2002.10 451.600   8
 -15  -5   0 1167.99 351.186   3
 -15   5   0 2019.11 333.451   8
 -15   5   1 12456.4 1096.08  10
 -15  -5   1 12440.7 1086.07   5
 -15   5   1 11163.6 790.087   8
 -15  -5   1 10081.6 982.272   3
 -15   5   1 12859.5 1109.97   2
 -15  -5   2 12706.5 1097.71   3
 -15  -5   2 11625.2 1065.14   5
 -15   5   2 14426.1 1149.56  10
 -15   5   2 13014.5 1154.90   2
 -15   5   3 18218.7 1355.97   2
 -15   5   3 17740.4 1253.90  10
 -15  -5   3 14249.8 1172.66   3
 -15  -5   3 13523.1 1202.52   5
 -15   5   4 5861.48 696.674  10
 -15  -5   4 5467.93 744.429   5
 -15  -5   4 5613.31 717.949   3
 -15   5   4 5848.09 764.050   2
 -15  -5   5 6481.61 791.522   3
 -15   5   5 7547.21 879.937   2
 -15   5   5 6459.48 727.939  10
 -15  -5   5 6117.37 812.607   5
 -15   5   6 1783.18 384.791  10
 -15  -5   6 1505.89 404.744   3
 -15   5   6 1984.36 474.107   2
 -15  -5   6 1226.44 383.769   5
 -15   5   7 2086.20 478.942   2
 -15  -5   7 2515.93 568.366   5
 -15  -5   8 10.6938 161.334   5
 -15   5   8 262.738 237.117   2
 -15  -5   9 537.518 287.999   5
 -15   5   9 465.242 238.269   2
 -15  -5  10 1072.47 421.075   5
 -15   5  10 1685.25 487.797   2
 -15  -7  -6 1061.64 432.292   8
 -15  -7  -5 4316.39 683.430  15
 -15  -7  -5 4440.96 803.094   8
 -15  -7  -4 1549.84 467.167   8
 -15  -7  -3 1621.96 467.548   8
 -15   7  -3 2349.10 609.524  10
 -15  -7  -2 1711.39 484.928   3
 -15   7  -2 2399.78 590.040  10
 -15  -7  -2 1604.09 454.122   8
 -15  -7  -1 1327.79 397.240   8
 -15  -7  -1 1684.38 475.567   3
 -15   7  -1 1911.34 544.938  10
 -15  -7   0 294.704 278.505   8
 -15  -7   0 366.860 316.525   5
 -15  -7   0 356.638 273.359   3
 -15   7   0 593.413 375.887  10
 -15  -7   1 482.116 283.371   8
 -15   7   1 41.1241 174.623  10
 -15  -7   1 605.397 299.429   5
 -15  -7   1 83.8717 189.054   3
 -15   7   2 1500.64 451.505  10
 -15  -7   2 1104.45 394.138   3
 -15  -7   2 546.156 280.216   5
 -15   7   2 1470.05 444.855   2
 -15   7   3 6513.47 942.373   2
 -15  -7   3 4397.24 750.964   3
 -15  -7   3 4414.75 716.162   5
 -15   7   3 5007.16 785.909  10
 -15  -7   4 451.089 263.161   5
 -15  -7   4 953.882 368.369   3
 -15   7   4 918.844 348.078  10
 -15   7   4 663.433 321.745   2
 -15  -7   5 2089.45 509.410   3
 -15  -7   5 2885.19 591.259   5
 -15   7   5 3197.94 611.451  10
 -15   7   5 4295.38 797.088   2
 -15   7   6-162.484 274.795   2
 -15  -7   6 1230.91 383.811   5
 -15  -7   7 2090.83 538.628   5
 -15  -7   8 625.590 372.246   5
 -14   0 -10 27358.4 2093.84   7
 -14   0  -9 165.090 320.201   8
 -14   0  -9-155.569 164.467  14
 -14   0  -9 65.1629 179.899   7
 -14   0  -8 37472.6 2343.21   8
 -14   0  -8 39313.6 1706.67  14
 -14   0  -7-173.151 242.816   8
 -14   0  -7 172.393 161.814  14
 -14   0  -6 11282.5 713.544  14
 -14   0  -6 13092.6 1193.06   8
 -14   0  -5-178.986 174.100   8
 -14   0  -5 51.0558 85.3290  14
 -14   0  -4 8477.60 607.616   1
 -14   0  -4 7627.14 838.102   8
 -14   0  -4 8713.93 483.934  14
 -14   0  -3 93.7264 83.4977  11
 -14   0  -3 91.8568 137.327   8
 -14   0  -3 157.987 101.229   1
 -14   0  -3 122.417 62.8458  14
 -14   0  -2 43092.4 1978.79   8
 -14   0  -2 42192.7 1485.25  11
 -14   0  -1 321.535 187.732   8
 -14   0   0 102324. 3171.84   5
 -14   0   1-41.5339 108.758   5
 -14   0   1-7.30409 87.1478   3
 -14   0   2 112159. 3579.47   5
 -14   0   2 112184. 3169.92   3
 -14   0   3-15.4628 96.1628   3
 -14   0   3 59.3450 58.5102   2
 -14   0   3 21.0110 123.607   5
 -14   0   4 117514. 3040.09   2
 -14   0   4 109858. 3637.81   5
 -14   0   4 107513. 3015.99   3
 -14   0   5 101.476 94.0106  12
 -14   0   5 175.106 176.979   5
 -14   0   5 22.5822 45.8176  10
 -14   0   5 124.972 115.508   2
 -14   0   6 16737.3 829.500  16
 -14   0   6 16882.1 886.161   2
 -14   0   6 16406.5 1215.65   5
 -14   0   7 49.8857 93.4942   2
 -14   0   7 2.80686 153.546   5
 -14   0   7 172.918 94.4497  16
 -14   0   8 2588.65 378.232   2
 -14   0   8 2432.39 518.890   5
 -14   0   8 2344.40 305.928  16
 -14   0   9-20.2417 197.150   5
 -14   0   9-16.5662 111.999   2
 -14   0  10 3922.70 713.431   5
 -14   0  10 4577.49 568.895   2
 -14   0  11 357.629 293.321   5
 -14   0  11 192.994 172.091   2
 -14   0  12 8654.38 871.566   2
 -14   0  12 6133.19 973.309   5
 -14   0  13 263.921 222.408   2
 -14  -2 -10 7553.55 1086.60   7
 -14  -2 -10 6261.81 1025.89   8
 -14   2 -10 6884.68 1019.15   7
 -14   2  -9 293.994 257.045   7
 -14   2  -9 94.1845 132.085  14
 -14  -2  -9 772.860 402.920   8
 -14  -2  -8 9278.25 1145.28   8
 -14   2  -8 9369.06 1099.78   7
 -14   2  -8 12136.4 917.745  14
 -14  -2  -7 6802.11 933.322   8
 -14   2  -7 5989.33 838.578   8
 -14   2  -7 6732.30 621.988  14
 -14   2  -6 20474.9 1499.78   8
 -14   2  -6 21624.8 1102.04  14
 -14  -2  -6 21817.5 1621.74   8
 -14  -2  -5 22462.8 1073.22   1
 -14  -2  -5 21889.2 1558.53   8
 -14   2  -5 21648.4 1031.60  14
 -14   2  -5 20610.6 1435.27   8
 -14   2  -4 11070.5 647.060  14
 -14   2  -4 11655.2 1003.76   8
 -14  -2  -4 11739.7 679.824   1
 -14  -2  -4 11978.1 1095.24   8
 -14   2  -3 55773.6 2325.97   8
 -14   2  -3 62473.8 1749.47  14
 -14  -2  -3 59342.9 2526.79   8
 -14  -2  -3 58817.3 1699.68   1
 -14  -2  -2 16305.3 625.928   1
 -14  -2  -2 15971.3 1160.44   8
 -14  -2  -2 14339.1 948.692  11
 -14   2  -2 15535.6 844.319   5
 -14  -2  -2 16366.3 684.374  14
 -14   2  -2 16895.1 698.819  14
 -14   2  -2 16422.1 1099.46   8
 -14  -2  -1 25809.1 856.185  14
 -14  -2  -1 27268.5 1505.87   8
 -14  -2  -1 25878.1 1378.95   3
 -14   2  -1 23991.6 1337.48   8
 -14   2  -1 23461.2 1104.80   5
 -14  -2   0 27484.7 1380.57   3
 -14   2   0 26346.0 1210.61   5
 -14  -2   0 27242.0 1440.10   5
 -14  -2   0 27895.2 879.556  14
 -14  -2   1 6496.22 664.864   5
 -14   2   1 6401.61 575.589   5
 -14  -2   1 6607.77 618.963   3
 -14   2   1 6855.80 636.715   4
 -14   2   1 6847.02 578.066   2
 -14  -2   1 7054.78 371.335  14
 -14   2   2 38200.7 1659.57   5
 -14   2   2 40677.7 1691.12   4
 -14  -2   2 40069.6 1663.89   3
 -14  -2   2 38821.5 1810.80   5
 -14   2   2 41410.3 1628.97   2
 -14  -2   3 772.386 91.5990   2
 -14   2   3 599.053 192.082   2
 -14   2   3 1047.34 219.421  10
 -14  -2   3 580.934 181.109   3
 -14   2   3 786.290 216.523   4
 -14  -2   3 975.145 272.980   5
 -14   2   3 807.067 237.926   5
 -14   2   4 44118.6 1711.87   2
 -14   2   4 38349.9 1572.50   4
 -14   2   4 41349.7 1510.81  10
 -14   2   4 38971.0 1831.42   5
 -14  -2   4 40016.2 1367.13  12
 -14  -2   4 37266.7 1886.16   5
 -14  -2   4 38471.8 1651.10   3
 -14  -2   4 40629.6 1201.25   2
 -14  -2   5 31450.3 1061.16   2
 -14   2   5 24362.3 751.170   3
 -14   2   5 31278.3 1176.74  10
 -14  -2   5 28293.9 957.117  10
 -14   2   5 32249.1 1424.87   2
 -14   2   5 27109.2 1530.37   5
 -14  -2   5 30326.3 1180.25  12
 -14   2   5 27281.3 1254.96   4
 -14  -2   5 29005.4 1645.03   5
 -14  -2   6 19745.1 1364.30   5
 -14  -2   6 18348.9 860.289   2
 -14   2   6 18018.0 1067.21   2
 -14   2   6 17976.5 815.720  10
 -14   2   6 16261.7 1217.04   5
 -14  -2   6 18446.9 947.694  12
 -14  -2   6 16512.4 561.042  10
 -14   2   6 18207.3 996.670   4
 -14  -2   7 20967.0 1506.59   5
 -14  -2   7 22854.0 1061.85   2
 -14   2   7 20261.1 1441.23   5
 -14   2   7 22549.3 1249.80   2
 -14  -2   8 2996.54 572.303   5
 -14  -2   8 4017.72 450.170   2
 -14   2   8 3736.05 517.088   2
 -14   2   8 3254.95 599.839   5
 -14   2   9 9119.94 848.306   2
 -14   2   9 9394.83 1054.67   5
 -14  -2   9 10044.0 770.636   2
 -14  -2   9 9324.53 1047.09   5
 -14  -2  10 1601.72 446.611   5
 -14  -2  10 1683.76 364.979   2
 -14   2  10 1358.68 360.282   2
 -14   2  10 1326.55 448.378   5
 -14   2  11 4839.36 866.810   5
 -14  -2  11 5413.37 642.207   2
 -14  -2  11 5289.28 847.378   5
 -14   2  11 4923.34 691.780   2
 -14   2  12 3520.29 595.855   2
 -14  -2  12 3592.31 549.180   2
 -14  -2  12 3052.59 689.353   5
 -14  -2  13 421.155 280.338   2
 -14   2  13 517.988 296.843   2
 -14   4  -9-38.1763 278.707   7
 -14  -4  -9 837.916 395.121   8
 -14   4  -8 1572.41 364.979  14
 -14  -4  -8 1156.22 348.613  13
 -14  -4  -8 1567.23 435.499  15
 -14  -4  -8 910.215 419.521   8
 -14   4  -8 1281.37 458.129   7
 -14   4  -7 1497.62 343.498  14
 -14  -4  -7 1530.95 496.443   8
 -14   4  -7 1946.30 532.393   7
 -14  -4  -7 2049.28 459.812  15
 -14  -4  -6 11393.5 1206.36   8
 -14   4  -6 13705.6 976.691  14
 -14   4  -6 12837.0 1209.27   7
 -14   4  -5 11596.5 852.477  14
 -14   4  -5 12088.0 1056.39   8
 -14  -4  -5 12054.1 1201.24   8
 -14  -4  -4 7996.27 950.074   8
 -14   4  -4 9605.32 738.890  14
 -14   4  -4 8781.31 847.677   8
 -14   4  -3 30504.5 1007.81  11
 -14  -4  -3 30552.8 1841.29   8
 -14   4  -3 30482.1 964.527   5
 -14   4  -3 34265.2 1672.93   8
 -14   4  -2 17035.7 633.906   5
 -14   4  -2 18863.2 1128.56   8
 -14  -4  -2 18184.9 1293.32   3
 -14  -4  -2 18680.7 1336.32   8
 -14  -4  -2 19373.1 1011.32  14
 -14   4  -1 35113.6 1826.39  10
 -14  -4  -1 31717.5 1728.08   3
 -14  -4  -1 31369.3 957.667   1
 -14  -4  -1 30821.4 1726.89   8
 -14   4  -1 30487.5 1454.90   8
 -14   4  -1 28344.4 989.973   5
 -14  -4  -1 31921.0 1320.41  14
 -14  -4   0 5285.61 651.410   3
 -14  -4   0 5039.92 251.770   1
 -14   4   0 5610.87 551.786   8
 -14  -4   0 5129.12 247.613   1
 -14  -4   0 4936.33 463.340  14
 -14   4   0 5348.82 392.284   5
 -14   4   0 6237.55 717.963  10
 -14  -4   1 24257.1 1443.12   3
 -14   4   1 27953.0 1527.71  10
 -14  -4   1 25423.6 1151.44  14
 -14   4   1 23238.8 1197.56   8
 -14  -4   1 24128.8 1476.63   5
 -14   4   1 26247.6 1096.33   5
 -14   4   1 26929.6 1501.85   2
 -14   4   2 1572.01 317.739   7
 -14   4   2 1302.10 333.346  10
 -14  -4   2 1869.62 292.811  14
 -14  -4   2 1191.51 329.587   5
 -14  -4   2 1530.09 345.159   3
 -14  -4   2 1541.69 135.202   2
 -14   4   2 1472.17 275.776   5
 -14   4   2 918.848 282.470   2
 -14   4   3 3372.09 524.291   2
 -14  -4   3 3395.44 514.232   3
 -14  -4   3 3492.08 275.582   2
 -14  -4   3 3444.42 216.359   1
 -14   4   3 3119.61 427.469   5
 -14   4   3 3098.94 463.753  10
 -14   4   3 3425.69 470.546   7
 -14  -4   3 3312.09 534.969   5
 -14  -4   4 8193.71 421.619   1
 -14  -4   4 8078.90 514.147   2
 -14   4   4 7346.16 715.869   5
 -14   4   4 8211.38 578.285   4
 -14   4   4 7921.57 727.773   7
 -14   4   4 9404.08 880.098   2
 -14   4   4 8708.27 765.509  10
 -14  -4   4 9211.23 910.176   5
 -14  -4   4 8263.77 799.314   3
 -14  -4   4 7685.52 611.750  10
 -14  -4   4 8498.60 440.944  12
 -14   4   5 7242.30 677.090  10
 -14  -4   5 7493.65 772.791   3
 -14   4   5 6893.36 737.580   5
 -14   4   5 8456.59 838.905   2
 -14  -4   5 7567.53 840.908   5
 -14  -4   5 7571.11 457.292   1
 -14  -4   5 6575.05 540.116  10
 -14  -4   6 7128.79 845.627   5
 -14   4   6 7800.59 822.346   2
 -14   4   6 7224.88 667.820  10
 -14  -4   6 6412.65 470.878   1
 -14  -4   7 10147.8 1056.73   5
 -14  -4   7 8528.57 608.701   1
 -14   4   8 7195.64 821.021   2
 -14  -4   8 6075.04 544.716   1
 -14  -4   8 6319.40 839.876   5
 -14  -4   9 6997.26 935.820   5
 -14   4   9 8181.83 906.282   2
 -14  -4   9 7518.61 646.732   1
 -14   4  10 7134.45 867.385   2
 -14  -4  10 7821.46 1019.65   5
 -14  -4  10 6935.25 662.097   1
 -14  -4  11 4784.84 837.800   5
 -14   4  11 6679.11 875.053   2
 -14  -4  11 4580.99 571.912   1
 -14  -4  13-31.6665 185.334   2
 -14   6  -8 424.185 353.705   7
 -14  -6  -8 746.084 358.838  13
 -14  -6  -7 934.145 369.814  13
 -14  -6  -7 2043.55 590.543   8
 -14  -6  -7 1601.66 454.029  15
 -14   6  -7 1312.44 354.075  14
 -14   6  -7 1237.39 439.957   7
 -14  -6  -6 3063.92 585.839  15
 -14  -6  -6 2595.59 608.663   8
 -14  -6  -6 3563.35 673.656  13
 -14   6  -6 2880.07 668.974  10
 -14   6  -6 1926.54 501.423   7
 -14   6  -6 2887.44 531.096  14
 -14   6  -5 146.711 203.064  10
 -14  -6  -5-321.987 228.727   8
 -14   6  -5 54.0374 138.631   7
 -14   6  -5 198.406 156.021  14
 -14  -6  -5 10.7907 130.063  15
 -14  -6  -4 6552.46 761.693  15
 -14   6  -4 7719.55 846.665   7
 -14   6  -4 8094.45 1039.79  10
 -14  -6  -4 6741.43 911.074   8
 -14  -6  -3 4472.84 715.148   3
 -14   6  -3 4621.50 627.233   7
 -14  -6  -3 5055.15 749.192   8
 -14   6  -3 4516.48 755.827  10
 -14   6  -2 3997.59 706.089  10
 -14   6  -2 3280.62 497.995   7
 -14  -6  -2 3334.67 613.742   3
 -14  -6  -2 3332.76 593.489   8
 -14   6  -1 12316.1 1204.99  10
 -14  -6  -1 11524.2 1120.88   3
 -14  -6  -1 13233.1 1162.06   8
 -14  -6   0 450.044 279.170   5
 -14   6   0 183.777 218.814  10
 -14  -6   0 666.871 281.849   8
 -14  -6   0 411.646 236.383   3
 -14  -6   1 15999.8 1283.83   5
 -14   6   1 18534.5 1442.69   2
 -14  -6   1 16351.2 1333.18   3
 -14   6   1 17141.1 1377.88  10
 -14  -6   2 4268.68 651.624   5
 -14   6   2 4776.62 689.429  10
 -14  -6   2 4059.55 641.831   3
 -14   6   2 4235.49 703.457   2
 -14   6   3 9794.97 1073.19   2
 -14  -6   3 8816.88 942.393   3
 -14  -6   3 8932.70 958.585   5
 -14   6   3 8357.87 931.634  10
 -14  -6   4 4390.66 664.267   5
 -14  -6   4 4140.15 654.155   3
 -14   6   4 5627.15 811.872   2
 -14   6   4 3858.80 616.644  10
 -14  -6   5 2366.32 504.158   5
 -14  -6   5 1794.11 450.209   3
 -14   6   5 2140.86 516.715   2
 -14   6   5 2851.98 515.723  10
 -14  -6   6 3791.43 656.284   5
 -14   6   6 3383.57 581.530  10
 -14   6   6 3018.83 626.628   2
 -14  -6   6 3722.16 653.626   3
 -14  -6   7 943.710 353.385   5
 -14   6   7 1162.91 413.631   2
 -14   6   8 135.194 220.367   2
 -14  -6   8 441.965 319.534   5
 -14  -6   9 1320.33 445.187   5
 -14  -6  10 895.698 382.662   5
 -14  -8  -1 2901.00 632.118   5
 -14  -8   0 545.186 311.936   5
 -14   8   1 2306.90 599.419  10
 -14  -8   1 922.231 367.500   5
 -14   8   2 750.608 356.777  10
 -14  -8   2 228.271 190.682   5
 -14   8   3 3735.41 728.763  10
 -14  -8   3 4136.45 725.342   5
 -14  -8   4 1369.65 453.316   5
 -14   8   4 1252.99 422.296  10
 -14   8   5 1389.67 491.121  10
 -14  -8   5 1396.23 429.089   5
 -14  -8   6 822.067 373.134   5
 -14  -8   7 359.145 321.175   5
 -13   1 -11 946.684 297.518  14
 -13   1 -10 16533.8 1188.96  14
 -13  -1 -10 18614.1 1637.95   7
 -13   1 -10 14721.4 1481.76   7
 -13  -1  -9 4152.19 732.033   7
 -13   1  -9 5291.61 846.585   7
 -13  -1  -9 3950.74 780.791   8
 -13   1  -9 4142.11 545.942  14
 -13   1  -8 2048.17 363.538  14
 -13   1  -8 2174.64 526.349   8
 -13  -1  -8 984.199 400.508   8
 -13   1  -7 12184.4 838.828  14
 -13  -1  -7 11826.2 1191.44   8
 -13   1  -7 12663.2 1206.73   8
 -13  -1  -6 8504.27 950.184   8
 -13   1  -6 9873.94 677.308  14
 -13   1  -6 9295.62 983.544   8
 -13   1  -5 8699.43 589.506  14
 -13  -1  -5 9665.43 676.109   1
 -13   1  -5 9560.46 935.769   8
 -13  -1  -5 9686.49 984.447   8
 -13  -1  -4 36909.5 1923.07   8
 -13   1  -4 40012.4 1314.46  14
 -13   1  -4 37735.0 1529.56   1
 -13   1  -4 37072.1 1863.42   8
 -13  -1  -4 36430.6 1391.18   1
 -13  -1  -3 6534.73 447.499   1
 -13  -1  -3 7106.03 742.729   8
 -13   1  -3 6714.57 370.256  11
 -13   1  -3 7106.06 397.302  14
 -13   1  -3 6737.80 703.399   8
 -13   1  -3 6444.77 517.923   1
 -13  -1  -2 114729. 2826.88   1
 -13   1  -2 109075. 3542.86   8
 -13   1  -2 112266. 2685.77  14
 -13  -1  -2 107071. 3601.45   8
 -13  -1  -2 107044. 3163.07  11
 -13   1  -1 8578.35 624.559   5
 -13   1  -1 8818.56 741.506   8
 -13  -1  -1 9546.72 651.722  11
 -13  -1   0 199597. 5234.13   3
 -13   1   0 205833. 5442.13   4
 -13  -1   0 194701. 5338.82   5
 -13   1   0 194134. 5143.69   5
 -13  -1   1 8802.93 716.580   5
 -13  -1   1 8770.58 630.598   3
 -13   1   1 8868.45 701.312   4
 -13   1   1 8953.39 557.703   2
 -13   1   1 7908.04 632.437   5
 -13   1   2 41204.7 1644.96   4
 -13   1   2 38882.9 1657.13   5
 -13  -1   2 40353.5 1058.21   2
 -13  -1   2 40494.8 1746.40   5
 -13  -1   2 38822.0 1494.99   3
 -13   1   2 40508.8 1818.89   7
 -13   1   2 41488.2 1459.28   2
 -13   1   3 17348.5 679.719   3
 -13  -1   3 19059.4 962.329  16
 -13  -1   3 18109.1 1131.06   5
 -13   1   3 18826.7 998.095   4
 -13   1   3 17309.0 1072.09   5
 -13   1   3 17691.7 1158.94   7
 -13   1   3 21171.2 945.879   2
 -13  -1   3 19115.0 676.885   2
 -13  -1   3 19118.0 934.452   3
 -13   1   4 41643.5 1343.24  10
 -13   1   4 41892.0 1510.44   2
 -13  -1   4 39789.5 1522.46   3
 -13   1   4 39588.4 1566.88   4
 -13   1   4 36104.8 1173.49   3
 -13  -1   4 41335.6 1429.71  12
 -13  -1   4 39805.5 1261.78   2
 -13  -1   4 37053.3 1796.61   5
 -13  -1   4 39292.1 1498.41  16
 -13   1   4 40306.0 1813.01   5
 -13  -1   5 34644.6 1380.59  16
 -13  -1   5 30902.0 909.223  10
 -13   1   5 34694.0 1445.48   4
 -13  -1   5 35090.5 1352.84  12
 -13   1   5 35224.2 1100.44  10
 -13   1   5 36359.0 1418.18   2
 -13   1   5 33447.6 1691.69   5
 -13  -1   5 33212.1 1709.88   5
 -13  -1   5 33705.8 1198.43   2
 -13   1   6 7835.86 804.023   5
 -13  -1   6 7453.62 591.352  12
 -13  -1   6 7669.28 538.241   2
 -13  -1   6 6555.94 742.077   5
 -13  -1   6 7245.75 573.017  16
 -13   1   6 7438.64 608.066   2
 -13  -1   7 6505.58 533.102   2
 -13   1   7 6107.92 751.525   5
 -13  -1   7 5353.30 699.774   5
 -13   1   7 6770.88 602.452   2
 -13  -1   7 6083.04 531.891  16
 -13   1   8 31751.2 1070.10  16
 -13   1   8 30997.3 1862.76   5
 -13   1   8 32535.5 1542.74   2
 -13  -1   8 33566.7 1919.53   5
 -13  -1   8 36001.1 1480.67   2
 -13  -1   8 32093.9 1405.18  16
 -13   1   9 2393.24 421.220   2
 -13  -1   9 1979.08 347.521   2
 -13  -1   9 1654.30 423.586   5
 -13   1   9 2193.31 516.199   5
 -13   1  10 13301.9 1281.19   5
 -13   1  10 14136.5 1044.29   2
 -13  -1  10 10758.6 1149.73   5
 -13  -1  10 14709.4 1015.36   2
 -13   1  11 128.952 165.974   2
 -13  -1  11 75.6572 158.803   5
 -13  -1  11 14.9135 188.367   2
 -13   1  11-194.763 294.582   5
 -13   1  12 13962.6 1147.28   2
 -13  -1  12 12744.8 1049.42   2
 -13   1  12 12399.1 1365.86   5
 -13  -1  12 12818.1 1371.94   5
 -13  -1  13 1071.27 477.416   5
 -13   1  13 1627.35 426.903   2
 -13  -1  13 1161.11 356.449   2
 -13   3 -10 7720.07 847.877  14
 -13  -3 -10 7403.51 1042.51   7
 -13   3 -10 7334.68 1078.11   7
 -13   3  -9 12719.7 1043.54  14
 -13   3  -9 13148.5 1379.38   7
 -13  -3  -9 13047.3 1204.04  15
 -13  -3  -9 14571.7 1478.76   8
 -13   3  -8 10043.1 1126.91   7
 -13   3  -8 8696.32 807.806  14
 -13  -3  -8 6388.54 970.333   8
 -13  -3  -8 6852.43 727.880  13
 -13  -3  -8 9407.92 972.082  15
 -13  -3  -7 31922.9 2090.27   8
 -13   3  -7 29786.1 1521.84  14
 -13  -3  -7 35036.4 1879.64  15
 -13   3  -7 33942.0 2047.91   7
 -13   3  -6 8557.09 701.429  14
 -13   3  -6 8044.31 891.746   8
 -13  -3  -6 8235.05 971.260   8
 -13   3  -5 15304.0 900.191  14
 -13  -3  -5 14758.0 1265.48   8
 -13  -3  -5 13581.1 826.499   1
 -13   3  -5 16814.2 1235.87   8
 -13   3  -5 14117.3 930.885  13
 -13  -3  -4 9333.13 606.024   1
 -13   3  -4 9687.48 784.299  13
 -13   3  -4 8852.58 830.321   8
 -13   3  -4 10469.2 694.917  14
 -13  -3  -4 10055.0 984.468   8
 -13  -3  -3 32212.1 1308.98  14
 -13   3  -3 29099.5 1527.71   8
 -13   3  -3 28107.3 1091.01   5
 -13  -3  -3 31848.6 1124.33   1
 -13  -3  -3 27625.0 1664.76   8
 -13   3  -3 32254.5 1281.05  14
 -13   3  -2 11116.7 611.749   5
 -13  -3  -2 11921.7 994.673   8
 -13  -3  -2 11811.9 538.836   1
 -13   3  -2 11448.9 856.580   8
 -13  -3  -2 12558.5 701.610  14
 -13  -3  -2 11991.7 964.287   3
 -13   3  -2 12262.2 691.847  14
 -13   3  -1 2203.70 273.150   5
 -13  -3  -1 2066.53 389.177   8
 -13  -3  -1 2128.81 257.300  14
 -13   3  -1 2298.68 358.727   8
 -13  -3  -1 2224.51 168.311   1
 -13  -3  -1 2907.99 453.739   3
 -13   3   0 24042.9 1185.85   8
 -13   3   0 22057.4 983.390   5
 -13  -3   0 22719.4 947.751  14
 -13  -3   0 21509.8 1276.25   3
 -13   3   1 21944.0 1049.96   5
 -13  -3   1 21347.4 1229.79   3
 -13  -3   1 23102.9 1328.21   5
 -13   3   1 26058.4 1299.26   2
 -13  -3   1 22420.7 940.213  14
 -13   3   1 23485.2 1263.81  10
 -13   3   2 35147.2 1487.50   5
 -13  -3   2 36777.1 1317.89  14
 -13   3   2 33534.8 1434.95   4
 -13  -3   2 37841.7 1777.87   5
 -13  -3   2 36695.9 1653.35   3
 -13   3   2 35034.3 1638.93   7
 -13   3   2 38826.9 1691.06   2
 -13   3   2 38930.9 1644.41  10
 -13  -3   3 39242.4 1728.99   3
 -13   3   3 41448.3 1801.49   7
 -13   3   3 43721.2 1835.46   2
 -13   3   3 42896.2 1568.23   4
 -13  -3   3 38603.4 1022.34   1
 -13  -3   3 38727.1 1178.17   2
 -13  -3   3 41398.3 1157.68  12
 -13  -3   3 40297.7 1891.31   5
 -13  -3   3 40459.9 1456.20  14
 -13   3   3 36347.4 1640.46   5
 -13   3   3 42861.7 1685.98  10
 -13  -3   4 9834.67 611.573  10
 -13  -3   4 11245.4 476.875   1
 -13   3   4 10472.4 848.670   5
 -13  -3   4 10982.6 953.262   5
 -13   3   4 11600.4 885.611   2
 -13   3   4 10133.0 670.591   4
 -13   3   4 9393.27 801.342   7
 -13  -3   4 11372.5 562.912  12
 -13   3   4 11028.5 757.712  10
 -13  -3   4 11942.8 880.152   3
 -13   3   5 66537.7 2431.66   2
 -13  -3   5 57444.9 1824.03  10
 -13   3   5 61792.0 2091.28  10
 -13  -3   5 58414.7 2529.76   5
 -13  -3   5 60592.4 1737.07   1
 -13   3   5 56428.0 2307.53   7
 -13   3   5 58706.9 1935.54   4
 -13  -3   5 63105.3 1888.28  12
 -13   3   5 55608.0 2364.95   5
 -13  -3   6 18870.8 768.915  10
 -13   3   6 18880.1 929.924   4
 -13   3   6 16047.9 584.832   3
 -13   3   6 17515.2 1270.11   5
 -13   3   6 19221.7 973.364  10
 -13  -3   6 18161.9 1329.35   5
 -13  -3   6 19536.6 848.135   1
 -13   3   6 21275.8 1252.00   2
 -13  -3   6 19185.3 938.455  12
 -13  -3   7 17603.9 1337.19   5
 -13   3   7 16395.3 887.778   4
 -13   3   7 16623.4 1124.18   2
 -13   3   7 15310.3 743.014   3
 -13  -3   7 16322.7 849.266   1
 -13   3   7 17651.3 1327.34   5
 -13   3   8 563.335 437.023   5
 -13  -3   8 788.374 212.125   1
 -13  -3   8 473.405 258.901   5
 -13   3   8 551.423 231.723   2
 -13  -3   9 2399.96 529.840   5
 -13   3   9 2675.36 480.077   2
 -13  -3   9 2140.23 347.209   1
 -13  -3  10 1648.72 464.572   5
 -13  -3  10 1331.95 306.477   1
 -13   3  10 1260.09 368.791   2
 -13  -3  11 135.504 220.099   5
 -13  -3  11 713.402 253.632   1
 -13   3  11 359.085 226.295   2
 -13  -3  12 827.373 269.753   1
 -13  -3  12 763.356 275.919   2
 -13   3  12 413.529 284.826   2
 -13  -3  13 1324.66 368.517   2
 -13  -3  13 2153.47 438.866   1
 -13  -5 -10 4090.31 817.009   7
 -13   5  -9 1999.11 450.680  14
 -13  -5  -9 1604.87 470.011   7
 -13   5  -9 1329.56 448.883   7
 -13  -5  -8 4866.42 752.874  15
 -13   5  -8 7004.72 997.402   7
 -13   5  -8 5511.10 716.125  14
 -13  -5  -8 4548.77 840.806   8
 -13  -5  -8 5596.75 772.320  13
 -13  -5  -7 5597.67 763.230  15
 -13   5  -7 5532.34 843.045   7
 -13   5  -7 6693.11 745.815  14
 -13  -5  -7 6371.89 817.506  13
 -13  -5  -7 4793.36 837.778   8
 -13  -5  -6 3400.94 662.364   8
 -13   5  -6 2749.68 471.454  14
 -13   5  -6 2378.77 502.234   7
 -13  -5  -6 2909.31 528.002  15
 -13  -5  -5 10902.8 1011.06  15
 -13   5  -5 13721.7 1006.39  14
 -13   5  -5 11085.9 1058.53   7
 -13  -5  -5 12207.5 1203.31   8
 -13   5  -5 11975.1 1200.05  10
 -13   5  -4 7641.97 820.864   7
 -13  -5  -4 7702.32 918.157   8
 -13   5  -4 7585.32 936.179  10
 -13  -5  -4 7833.10 791.647  15
 -13   5  -4 8256.70 751.286  14
 -13  -5  -3 19739.2 1451.87   3
 -13   5  -3 23291.1 1618.90  10
 -13  -5  -3 22718.9 1553.21   8
 -13   5  -3 19520.3 885.249  11
 -13   5  -3 24204.8 1305.10  14
 -13  -5  -3 22849.6 1336.05  15
 -13   5  -3 21193.8 1189.76   8
 -13  -5  -2 4241.55 642.750   3
 -13   5  -2 4229.12 652.355  10
 -13  -5  -2 4225.50 633.397   8
 -13   5  -2 4221.58 462.712   8
 -13   5  -1 9490.02 971.434  10
 -13  -5  -1 8892.23 883.343   8
 -13   5  -1 8777.89 635.643   8
 -13  -5  -1 8310.51 888.961   3
 -13  -5   0 8325.18 845.042   3
 -13   5   0 6496.84 512.711   8
 -13   5   0 6266.59 767.667  10
 -13  -5   0 6420.31 428.390   1
 -13   5   1 4570.97 420.399   8
 -13   5   1 5337.93 687.899   2
 -13  -5   1 4064.59 588.645   5
 -13   5   1 4497.36 504.135   7
 -13  -5   1 5123.04 654.644   3
 -13  -5   1 4304.52 335.463   1
 -13   5   1 4990.92 655.963  10
 -13   5   2 5837.48 560.952   7
 -13   5   2 5815.91 742.506   2
 -13  -5   2 5685.46 396.070   1
 -13  -5   2 5294.37 674.313   3
 -13  -5   2 6395.42 748.505   5
 -13   5   2 6412.87 742.771  10
 -13   5   3 8270.00 813.639  10
 -13  -5   3 8175.13 855.351   5
 -13   5   3 8274.40 664.492   7
 -13  -5   3 7407.03 809.588   3
 -13  -5   3 8624.13 510.746   1
 -13   5   3 10216.8 974.877   2
 -13  -5   4 10490.3 606.561   1
 -13  -5   4 11946.5 1024.13   3
 -13   5   4 11103.9 1041.13   2
 -13  -5   4 10955.9 1006.67   5
 -13   5   4 10981.5 943.842  10
 -13  -5   5 12813.8 719.829   1
 -13  -5   5 11910.9 1057.83   3
 -13   5   5 13073.8 1019.07  10
 -13   5   5 14504.2 1197.94   2
 -13   5   6 6954.12 838.982   2
 -13   5   6 6986.16 722.847  10
 -13  -5   6 5433.19 490.894   1
 -13  -5   6 6414.46 809.035   5
 -13  -5   7 6664.94 577.022   1
 -13   5   7 6680.95 844.687   2
 -13  -5   7 6482.21 831.429   5
 -13  -5   8 3636.67 451.442   1
 -13  -5   8 4045.44 673.489   5
 -13   5   8 4807.03 727.368   2
 -13   5   9 2565.94 552.453   2
 -13  -5   9 2562.79 558.132   5
 -13  -5   9 2231.98 376.329   1
 -13  -5  10 292.152 252.305   5
 -13   5  10 796.019 370.263   2
 -13  -5  10 308.650 161.865   1
 -13  -5  11 992.619 420.348   5
 -13   7  -7 660.738 297.242  14
 -13  -7  -7 741.253 364.642   8
 -13   7  -6 270.371 235.953  14
 -13  -7  -6 803.089 296.922  15
 -13  -7  -6 95.8148 224.039  13
 -13  -7  -6 109.543 172.215   8
 -13  -7  -5 997.917 401.978  13
 -13  -7  -5 314.346 182.053   8
 -13   7  -5 1290.90 383.071  14
 -13  -7  -5 1164.45 367.485  15
 -13  -7  -4 2600.43 497.868  15
 -13  -7  -4 2044.48 487.359   8
 -13   7  -4 3075.06 685.033  10
 -13  -7  -4 2183.84 548.686  13
 -13  -7  -3 5985.03 832.424   8
 -13   7  -3 7568.98 1044.44  10
 -13  -7  -3 6235.74 880.329   3
 -13  -7  -3 6495.91 750.160  15
 -13  -7  -2 7267.99 921.093   3
 -13  -7  -2 6653.32 839.272   8
 -13  -7  -2 5831.56 682.890  15
 -13   7  -2 5031.99 835.196  10
 -13   7  -1 13766.0 1353.61  10
 -13  -7  -1 12443.3 1221.74   3
 -13   7  -1 11320.1 965.788  11
 -13  -7  -1 14795.3 1220.15   8
 -13  -7   0 379.030 242.666   8
 -13  -7   0 736.839 318.467   5
 -13  -7   0 675.155 316.344   3
 -13   7   0 760.345 344.437  10
 -13  -7   1 4125.10 620.188   8
 -13   7   1 5199.31 805.900   2
 -13  -7   1 4665.35 738.495   3
 -13  -7   1 4720.50 703.005   5
 -13   7   1 4777.07 769.009  10
 -13   7   2 3155.40 615.224  10
 -13   7   2 2143.39 542.790   2
 -13  -7   2 2573.55 517.287   5
 -13  -7   2 2217.86 506.293   3
 -13  -7   3 2837.98 535.113   5
 -13  -7   3 2120.14 531.648   3
 -13   7   3 2928.33 616.437   2
 -13   7   3 2449.79 535.749  10
 -13   7   4 303.046 200.734  10
 -13   7   4 591.451 295.150   2
 -13  -7   4 400.519 242.979   3
 -13   7   5 324.860 231.514   2
 -13   7   5-92.9834 198.159  10
 -13  -7   5-204.329 270.482   3
 -13   7   6 359.037 277.223   2
 -13  -7   6 19.8071 164.002   3
 -13  -7   6 109.969 219.502   5
 -13  -7   7 1217.36 386.340   5
 -13  -7   7 1511.59 462.479   3
 -13  -7   8 1103.65 393.878   5
 -13  -7   9 2133.41 552.575   5
 -13  -7  10 433.181 371.842   5
 -13  -9   1 382.260 277.901   5
 -13   9   2 668.356 393.861  11
 -13  -9   2 1495.63 467.774   5
 -13  -9   3 1001.45 397.332   5
 -12   0 -12 2727.88 522.092  14
 -12   0 -11 480.876 244.985  14
 -12   0 -11-96.7019 220.925   7
 -12   0 -10 316.292 170.827  14
 -12   0 -10 920.779 366.396   7
 -12   0  -9 373.014 286.901   7
 -12   0  -8 38273.7 2265.12   8
 -12   0  -7 24.7338 170.425   8
 -12   0  -6 63101.6 2753.85   8
 -12   0  -5 162.821 158.168   8
 -12   0  -5 32.4044 81.5316   1
 -12   0  -4 94149.2 3370.03   8
 -12   0  -4 100077. 2653.38  14
 -12   0  -4 98554.0 2856.31   1
 -12   0  -3 84.7984 117.266   8
 -12   0  -3 176.358 99.5237   1
 -12   0  -3 142.418 85.4752  11
 -12   0  -3 48.1914 61.6533  14
 -12   0  -2 190167. 4306.36  14
 -12   0  -2 194499. 4650.63   1
 -12   0  -2 187015. 4672.00  11
 -12   0  -2 191708. 5313.38   8
 -12   0  -1 14.1971 89.3730   4
 -12   0  -1 63.3248 143.914   8
 -12   0   0 2566.04 383.387   4
 -12   0   0 2812.32 357.744   5
 -12   0   1-17.6485 36.8793   2
 -12   0   1 90.4180 88.4700   3
 -12   0   1 45.7622 81.3671   5
 -12   0   2 18649.6 718.723   2
 -12   0   2 16634.0 764.209   3
 -12   0   2 17716.7 970.981   4
 -12   0   2 15988.2 1057.08   7
 -12   0   2 16314.0 977.438   5
 -12   0   3 50.2521 68.7565   4
 -12   0   3 74.2845 66.1307   3
 -12   0   3 144.033 123.396   7
 -12   0   3 132.578 124.748   5
 -12   0   3-46.6903 54.5092   2
 -12   0   4 51755.4 1772.61  12
 -12   0   4 51663.3 1621.28   2
 -12   0   4 52632.5 1897.15   4
 -12   0   4 49481.2 2060.18   5
 -12   0   4 50759.0 1652.70  16
 -12   0   5-10.9783 70.1145   2
 -12   0   5 44.0093 21.1455  10
 -12   0   5 88.5757 85.4757  12
 -12   0   5-107.093 120.549   5
 -12   0   5 84.4660 77.6860  16
 -12   0   5 19.5813 82.7602   4
 -12   0   6 59905.9 1880.50  16
 -12   0   6 61191.3 2509.77   5
 -12   0   6 65203.4 2052.67   2
 -12   0   7 2.85188 80.7779  16
 -12   0   7 243.858 148.965   2
 -12   0   8 101571. 3086.05   2
 -12   0   8 99363.2 2777.64  16
 -12   0   9-63.8941 160.029   5
 -12   0   9 30.5645 110.231   2
 -12   0   9 76.7977 111.702  16
 -12   0  10 4916.23 588.342   2
 -12   0  10 4967.24 770.326   5
 -12   0  11 84.5963 163.286   2
 -12   0  11 148.294 170.136   5
 -12   0  12 1180.11 334.126   2
 -12   0  12 871.092 391.037   5
 -12   0  13-609.346 354.444   5
 -12   0  13 249.108 191.548   2
 -12   2 -12 1612.23 443.970  14
 -12   2 -11 2436.81 488.961  14
 -12  -2 -11 2752.60 649.441   7
 -12  -2 -10 4350.07 765.877   7
 -12   2 -10 3682.01 572.475  14
 -12   2 -10 2787.17 656.313   7
 -12  -2  -9 16256.4 1457.51   7
 -12   2  -9 16177.8 1149.52  14
 -12  -2  -9 18444.5 1627.91   8
 -12   2  -9 16964.7 1520.43   7
 -12  -2  -8 9298.86 1098.53   8
 -12   2  -8 10821.5 863.309  14
 -12   2  -8 10578.5 1122.88   7
 -12   2  -7 14414.2 1250.88   8
 -12  -2  -7 14311.3 1300.94   8
 -12   2  -7 15044.1 971.800  14
 -12   2  -7 14183.7 1241.42   7
 -12   2  -6 22284.9 1469.57   8
 -12  -2  -6 20338.3 1486.04   8
 -12   2  -6 17821.5 927.837  13
 -12   2  -6 21357.9 1090.47  14
 -12  -2  -5-22.6575 129.934   8
 -12  -2  -5 31.1972 74.5676   1
 -12   2  -5-49.7793 146.085   8
 -12   2  -5 225.352 113.570  14
 -12  -2  -4 49489.8 2287.48   8
 -12  -2  -4 49919.0 1680.97   1
 -12   2  -4 53076.4 1707.89  14
 -12   2  -4 47997.5 2126.17   8
 -12  -2  -3 18332.5 1243.50   8
 -12  -2  -3 19196.9 802.832   1
 -12   2  -3 15989.7 1069.79   8
 -12   2  -3 18946.7 818.332  14
 -12   2  -2 54622.5 1611.03  14
 -12   2  -2 49732.2 1682.27   5
 -12  -2  -2 54532.9 1501.56   1
 -12  -2  -2 55422.1 1625.28  14
 -12  -2  -2 49872.7 1933.84  11
 -12   2  -2 51013.7 2029.38   8
 -12  -2  -2 51013.6 2156.92   8
 -12   2  -1 74084.5 2451.19   8
 -12  -2  -1 71478.6 1740.29   1
 -12  -2  -1 69990.4 2386.28  11
 -12  -2  -1 73600.0 1943.52  14
 -12  -2  -1 71003.0 2511.76   3
 -12   2  -1 68344.5 2125.59   5
 -12  -2   0 21389.2 1134.15   3
 -12  -2   0 20113.4 1080.40  11
 -12   2   0 20204.0 970.023   5
 -12  -2   0 22210.6 776.117  14
 -12  -2   1 60342.9 2245.20   5
 -12  -2   1 61738.3 1692.47  14
 -12   2   1 64264.4 2094.11   2
 -12  -2   1 59869.5 2140.41   3
 -12   2   1 62209.8 2118.25   4
 -12   2   1 60221.9 2033.12   5
 -12   2   2 54559.7 1874.65   4
 -12  -2   2 49464.9 1887.49   3
 -12  -2   2 54557.0 1565.32  14
 -12  -2   2 51612.5 2069.90   5
 -12   2   2 54202.8 1909.56   2
 -12   2   2 50279.5 2030.88   7
 -12  -2   2 54450.8 1933.16  16
 -12   2   2 52195.5 1911.87   5
 -12  -2   3 50008.2 1866.48   3
 -12   2   3 48113.1 2004.09   7
 -12   2   3 53192.0 1769.51  10
 -12  -2   3 50489.2 2081.89   5
 -12  -2   3 52472.0 1487.59  12
 -12   2   3 52895.8 1900.56   2
 -12  -2   3 49309.9 1853.64  16
 -12   2   3 49106.0 1929.77   5
 -12  -2   3 51215.7 1355.69   2
 -12   2   3 50357.5 1761.84   4
 -12  -2   4 18700.0 1190.65   5
 -12  -2   4 16787.9 727.911  10
 -12   2   4 17587.8 895.950   4
 -12   2   4 18577.8 1134.61   7
 -12  -2   4 18545.4 1010.01  16
 -12   2   4 20126.0 1152.34   5
 -12  -2   4 19593.1 734.509   2
 -12   2   4 18977.0 1031.47   2
 -12  -2   4 18699.2 797.824  12
 -12   2   4 17791.5 863.819  10
 -12  -2   5 15365.4 673.533   1
 -12   2   5 16501.4 957.596   2
 -12  -2   5 15427.7 781.481  12
 -12   2   5 16017.8 845.305   4
 -12  -2   5 16678.0 1159.32   5
 -12   2   5 15394.9 762.463  10
 -12   2   5 13650.1 995.858   7
 -12  -2   5 15095.1 605.058  10
 -12  -2   5 15794.9 729.479   2
 -12   2   5 14135.0 1026.98   5
 -12   2   6 20870.7 1360.80   5
 -12  -2   6 22757.1 1424.39   5
 -12  -2   6 23132.2 1074.42  12
 -12   2   6 24010.3 1232.27   2
 -12   2   6 22743.1 1081.30   4
 -12  -2   6 23722.9 969.241   1
 -12  -2   7 7300.17 812.908   5
 -12   2   7 6955.31 594.942   4
 -12  -2   7 6286.77 504.555   1
 -12   2   7 7527.77 680.669   2
 -12   2   7 5637.90 713.449   5
 -12   2   8 23185.0 1294.16   2
 -12   2   8 19990.6 1454.26   5
 -12  -2   8 22555.2 1096.44   1
 -12  -2   8 21443.4 1503.27   5
 -12  -2   8 21619.1 1132.05   2
 -12   2   9 8104.27 963.500   5
 -12  -2   9 8529.28 961.449   5
 -12  -2   9 8349.70 713.797   2
 -12   2   9 8381.60 803.701   2
 -12  -2   9 9636.39 723.661   1
 -12  -2  10 5486.74 610.814   2
 -12   2  10 4213.09 593.284   2
 -12  -2  10 3516.21 648.920   5
 -12   2  10 3935.36 706.180   5
 -12  -2  10 4425.46 520.147   1
 -12  -2  11 7114.51 956.488   5
 -12   2  11 8113.39 852.881   2
 -12  -2  11 7683.65 744.437   1
 -12  -2  11 8966.40 824.938   2
 -12   2  12 3680.36 618.641   2
 -12  -2  12 2464.82 612.100   5
 -12  -2  12 3536.42 549.824   2
 -12   2  13 3479.17 624.753   2
 -12  -2  13 4140.25 629.790   2
 -12  -2  13 3799.62 765.172   5
 -12   4 -11 2376.51 521.952  14
 -12   4 -10 5447.10 905.162   7
 -12  -4 -10 6193.13 907.649   7
 -12   4 -10 5098.90 715.593  14
 -12   4  -9 13334.4 1147.05  14
 -12  -4  -9 16155.9 1429.00   7
 -12   4  -9 14865.6 1448.89   7
 -12  -4  -9 16920.5 1606.32   8
 -12  -4  -9 15843.9 1347.67  15
 -12  -4  -8 3501.23 561.354  13
 -12   4  -8 4367.02 733.928   7
 -12  -4  -8 4544.41 793.143   8
 -12  -4  -8 2644.20 527.435  15
 -12   4  -8 4823.27 634.267  14
 -12  -4  -7 19381.0 1343.48  13
 -12   4  -7 22465.5 1336.94  14
 -12  -4  -7 20388.6 1643.58   8
 -12  -4  -7 21189.3 1444.20  15
 -12   4  -7 20127.2 1565.52   7
 -12  -4  -6 115.780 157.309   8
 -12  -4  -6-25.2228 130.751  15
 -12   4  -6 269.482 216.171   7
 -12   4  -6 273.705 200.108  14
 -12   4  -5 7177.73 656.346  14
 -12  -4  -5 6784.57 727.299  15
 -12  -4  -5 7793.03 908.204   8
 -12   4  -5 7060.60 802.536   7
 -12   4  -5 6039.91 611.997  13
 -12  -4  -4 1912.58 433.150   8
 -12   4  -4 1389.89 331.747   8
 -12   4  -4 2142.35 347.868  14
 -12  -4  -4 1991.74 279.774   1
 -12  -4  -4 2030.29 392.236  15
 -12   4  -4 1768.97 152.571   5
 -12   4  -3 947.191 147.784  11
 -12  -4  -3 647.960 272.111   8
 -12  -4  -3 1159.74 289.885  15
 -12  -4  -3 1299.95 210.586   1
 -12   4  -3 1072.89 252.803  14
 -12   4  -3 957.409 253.619   8
 -12  -4  -2 13369.7 829.676  14
 -12   4  -2 14708.7 1121.16  10
 -12  -4  -2 13190.9 1044.42   8
 -12  -4  -2 12198.9 1009.46   3
 -12   4  -2 12215.7 823.035   8
 -12  -4  -2 11677.7 601.457   1
 -12   4  -2 12193.2 795.044  14
 -12   4  -1 27051.2 1252.46   8
 -12   4  -1 30847.2 1642.40  10
 -12  -4  -1 30053.7 1587.00   8
 -12  -4  -1 29029.4 1267.06  14
 -12  -4  -1 26947.5 1528.20   3
 -12  -4  -1 28733.9 971.345   1
 -12   4   0 57857.8 2288.03   2
 -12   4   0 52051.7 1857.45   8
 -12  -4   0 55104.0 1900.05  14
 -12   4   0 53095.6 1513.54   5
 -12  -4   0 52248.7 2227.89   3
 -12  -4   0 56044.0 1537.08   1
 -12  -4   0 54437.6 1462.92   2
 -12  -4   1 58392.2 2380.41   3
 -12  -4   1 63800.5 1672.66   1
 -12  -4   1 62116.9 1656.12   2
 -12  -4   1 59570.2 2417.08   5
 -12   4   1 62686.4 2449.14   2
 -12   4   1 59582.6 1838.07   5
 -12  -4   1 62413.0 2074.38  14
 -12   4   1 67049.9 2507.15  10
 -12   4   2 24967.0 1358.04  10
 -12   4   2 28882.7 1506.34   2
 -12  -4   2 24285.5 1146.74  14
 -12   4   2 25080.6 1250.00   7
 -12   4   2 25794.9 1111.44   5
 -12  -4   2 25130.8 1434.63   5
 -12  -4   2 25740.8 906.372   2
 -12  -4   2 24033.9 1367.47   3
 -12  -4   2 24844.8 847.571   1
 -12  -4   3 33121.9 1179.00   2
 -12   4   3 36259.1 1627.31  10
 -12   4   3 34684.1 1734.52   2
 -12   4   3 31365.3 1432.58   7
 -12  -4   3 34083.9 989.942  12
 -12  -4   3 31389.6 1672.01   5
 -12  -4   3 29430.4 1341.24  10
 -12  -4   3 34608.1 1092.28   1
 -12  -4   3 30641.7 1599.53   3
 -12   4   3 30991.6 1398.54   5
 -12  -4   4 12780.7 787.990  10
 -12  -4   4 12224.9 702.745   2
 -12   4   4 12696.2 629.586   4
 -12  -4   4 14572.1 643.066  12
 -12   4   4 14433.0 1084.40   2
 -12  -4   4 12401.3 977.049   3
 -12   4   4 13566.4 942.218  10
 -12   4   4 12089.1 834.030   7
 -12  -4   4 14061.0 1075.92   5
 -12  -4   4 13494.4 650.148   1
 -12  -4   5 31634.2 1181.73   1
 -12   4   5 32318.7 1508.63  10
 -12   4   5 31831.7 1135.91   4
 -12  -4   5 30764.7 1288.85  10
 -12   4   5 28437.7 1426.87   7
 -12  -4   5 30596.8 1177.02  12
 -12  -4   5 30946.4 1729.32   5
 -12   4   6 4338.13 356.017   4
 -12   4   6 4146.37 501.391  10
 -12  -4   6 4038.63 396.468   1
 -12  -4   6 3958.44 400.488  10
 -12  -4   6 4364.42 421.132  12
 -12  -4   6 5239.87 691.527   5
 -12   4   6 3444.03 471.118   7
 -12   4   6 5170.56 668.070   2
 -12  -4   7 594.006 277.253   5
 -12  -4   7 318.614 141.107   1
 -12   4   7 797.436 288.528   2
 -12  -4   8-18.0598 158.719   5
 -12  -4   8 85.3401 107.610   1
 -12   4   8 437.824 248.918   2
 -12   4   9 1634.48 412.607   2
 -12  -4   9 1954.84 487.335   5
 -12  -4   9 1647.95 322.462   1
 -12  -4  10 5366.15 831.937   5
 -12  -4  10 6488.49 671.092   1
 -12  -4  11 4412.69 760.757   5
 -12  -4  11 4169.12 559.988   1
 -12   4  11 5220.45 760.799   2
 -12  -4  12 1999.18 568.249   5
 -12  -4  12 1693.81 398.071   1
 -12  -4  13 3457.83 561.640   1
 -12   6  -9 2740.33 584.690  14
 -12   6  -9 2352.12 610.417   7
 -12  -6  -9 2821.78 620.158  13
 -12  -6  -8 1934.07 561.916   8
 -12  -6  -8 1854.91 460.098   7
 -12   6  -8 2314.09 487.648  14
 -12  -6  -8 2727.44 591.416  13
 -12   6  -8 2307.15 554.698   7
 -12   6  -7 10039.0 1117.70   7
 -12  -6  -7 9950.26 1055.33  15
 -12  -6  -7 8351.41 1015.07  13
 -12  -6  -7 10741.0 1230.67   8
 -12   6  -7 9902.00 1189.63  10
 -12   6  -7 9460.25 978.914  14
 -12   6  -6 1767.93 508.797  10
 -12  -6  -6 817.022 300.838  15
 -12  -6  -6 1055.67 382.542   8
 -12  -6  -6 1046.52 378.399  13
 -12   6  -6 1425.48 415.362   7
 -12   6  -6 950.697 324.322  14
 -12  -6  -5 9831.38 1062.35   8
 -12   6  -5 9073.83 883.867  14
 -12  -6  -5 9101.30 911.658  15
 -12   6  -5 8332.57 1057.28  10
 -12  -6  -5 9565.29 1050.71  13
 -12   6  -5 8264.30 885.934   7
 -12   6  -4 957.950 314.901   7
 -12  -6  -4 1270.06 380.687   8
 -12   6  -4 1341.93 443.042  10
 -12  -6  -4 1529.05 367.723  15
 -12   6  -4 976.121 293.509  14
 -12   6  -3 8660.31 804.167   7
 -12  -6  -3 9162.17 835.324  15
 -12  -6  -3 9929.56 1017.04   8
 -12  -6  -3 9121.26 994.075   3
 -12   6  -3 9401.91 1061.57  10
 -12  -6  -2 14020.0 1004.94  15
 -12   6  -2 13661.7 908.597  11
 -12  -6  -2 13233.0 1183.17   3
 -12   6  -2 13688.4 949.453   7
 -12  -6  -2 15255.6 1215.87   8
 -12  -6  -1 1272.41 344.026   8
 -12  -6  -1 1641.60 414.763   3
 -12   6  -1 1575.37 438.176  10
 -12   6  -1 1084.56 251.131   7
 -12  -6  -1 1820.23 337.055  15
 -12  -6   0 7236.38 838.104   3
 -12   6   0 7946.91 910.009  10
 -12  -6   0 8260.91 837.112   8
 -12  -6   0 8394.85 593.219   1
 -12  -6   1 6193.69 498.205   1
 -12   6   1 5139.21 733.195   2
 -12  -6   1 4995.74 701.543   3
 -12  -6   1 5491.02 718.557   5
 -12   6   1 6123.84 782.476  10
 -12  -6   2 1998.43 288.709   1
 -12   6   2 2533.49 537.545   2
 -12   6   2 1869.41 467.589  10
 -12  -6   2 2071.25 434.919   5
 -12  -6   2 2407.10 503.193   3
 -12  -6   3 6777.10 786.221   5
 -12   6   3 7542.20 850.250  10
 -12  -6   3 8129.70 598.489   1
 -12  -6   3 6208.36 775.655   3
 -12   6   3 8965.72 987.604   2
 -12  -6   4 2035.33 454.316   3
 -12   6   4 1987.10 442.137  10
 -12   6   4 2070.89 481.439   2
 -12  -6   4 1774.30 299.938   1
 -12  -6   4 1199.81 354.754   5
 -12  -6   5 15583.6 916.327   1
 -12  -6   5 13858.3 1206.88   3
 -12   6   5 17220.7 1432.43   2
 -12  -6   5 16366.1 1305.13   5
 -12   6   5 16664.6 1258.45  10
 -12  -6   6 8311.74 949.735   5
 -12   6   6 9724.19 1108.35   2
 -12  -6   6 9965.72 744.512   1
 -12   6   7 6392.28 888.757   2
 -12  -6   7 4973.52 553.949   1
 -12  -6   7 4583.49 708.851   5
 -12  -6   8 2642.95 427.413   1
 -12   6   8 3538.85 696.743   2
 -12  -6   8 1737.85 452.863   5
 -12  -6   9 1907.41 489.503   5
 -12   6   9 2769.23 615.953   2
 -12  -6  10 564.550 314.653   5
 -12  -6  11 697.220 378.678   5
 -12   8  -5 1834.50 563.706   6
 -12  -8  -5 1701.90 450.973  15
 -12  -8  -4-128.990 222.412  15
 -12  -8  -2 2289.81 591.929   3
 -12   8  -1 2691.07 650.616  10
 -12  -8  -1 2430.21 561.184   3
 -12  -8  -1 2735.41 606.837  13
 -12   8   0 1470.51 395.013  11
 -12  -8   0 2131.71 516.642   5
 -12   8   0 1598.94 481.484  10
 -12  -8   0 3114.56 659.765  13
 -12  -8   0 1684.29 477.040   3
 -12  -8   1 264.211 161.831   5
 -12   8   1 464.273 259.041  10
 -12  -8   1 94.5101 200.136   3
 -12   8   2 921.195 424.122   2
 -12  -8   2 554.612 288.587   3
 -12  -8   2 506.030 258.554   5
 -12   8   2 711.215 343.752  10
 -12  -8   3 502.684 271.841   5
 -12   8   3-2.96806 149.783  10
 -12   8   3 488.377 361.320   2
 -12  -8   3 89.1555 178.034   3
 -12   8   4 280.730 262.208  10
 -12  -8   4-140.450 244.733   5
 -12  -8   5 1131.67 375.043   5
 -12  -8   6 1117.21 378.308   5
 -12  -8   7 2946.64 632.117   5
 -11   1 -13 2056.18 531.922  14
 -11   1 -12 5588.52 775.058  14
 -11   1 -11 1436.18 392.679  14
 -11  -1 -11 1524.45 478.286   7
 -11   1 -11 976.918 402.529   7
 -11   1 -10 11991.1 1278.61   7
 -11   1 -10 11487.1 1005.11  14
 -11  -1 -10 9599.51 1149.65   7
 -11   1  -9 2172.34 536.939   7
 -11  -1  -9 1721.91 489.919   8
 -11   1  -9 1863.07 378.692  14
 -11  -1  -9 997.423 373.917   7
 -11   1  -8 69345.8 3115.34   7
 -11  -1  -8 67751.4 3172.86   8
 -11   1  -8 77124.8 2647.91  14
 -11   1  -7 218.310 150.392  14
 -11  -1  -7 247.675 206.725   8
 -11   1  -7 96.1070 128.774   8
 -11  -1  -6 78785.2 3155.09   8
 -11   1  -6 79972.0 2506.61  14
 -11   1  -6 74674.6 3034.79   8
 -11  -1  -5 23419.8 1478.39   8
 -11  -1  -5 24734.2 1143.10   1
 -11   1  -5 25285.4 1085.20  14
 -11   1  -5 23694.1 1449.19   8
 -11   1  -4 29823.9 1291.16   1
 -11   1  -4 30401.9 1565.57   8
 -11   1  -4 30142.9 1126.03  14
 -11  -1  -4 31505.2 1215.07   1
 -11  -1  -4 29764.7 1605.66   8
 -11   1  -3 19810.5 754.886  14
 -11   1  -3 18717.6 1125.20   8
 -11  -1  -3 19318.8 813.427   1
 -11   1  -3 19685.8 925.630   1
 -11  -1  -3 19019.2 1174.28   8
 -11   1  -3 16865.4 595.938  11
 -11   1  -2 37120.3 1620.33   8
 -11  -1  -2 36805.2 1684.45   8
 -11  -1  -2 40430.4 1198.46   1
 -11  -1  -2 36372.9 1654.39   4
 -11   1  -2 37936.4 1357.70   1
 -11  -1  -2 38177.9 1420.29  11
 -11   1  -2 39716.2 1129.79  14
 -11  -1  -1 77052.7 2577.74   4
 -11  -1  -1 76584.1 1873.78   1
 -11   1  -1 75312.1 2491.08   8
 -11   1  -1 70272.9 2221.42   5
 -11  -1  -1 76090.1 1822.97  14
 -11  -1  -1 73093.1 2272.00  11
 -11   1   0 75048.9 2325.62   5
 -11   1   0 79363.7 2515.26   4
 -11  -1   0 77368.9 1802.53  14
 -11  -1   0 76934.4 2407.13   3
 -11  -1   0 77508.4 2560.36   4
 -11   1   1 20826.8 881.375   2
 -11   1   1 21462.3 1039.47   4
 -11   1   1 19724.2 986.191   5
 -11  -1   1 19935.6 1056.15   4
 -11  -1   1 22260.8 1098.62   5
 -11  -1   1 20228.6 950.772   3
 -11   1   2 142021. 3520.17   3
 -11   1   2 145487. 4107.51   5
 -11   1   2 144076. 4243.42   7
 -11  -1   2 155777. 3981.38  16
 -11   1   2 146527. 3981.75   4
 -11  -1   2 147231. 4198.93   5
 -11  -1   2 141915. 3875.65   3
 -11  -1   2 149897. 4122.26   4
 -11  -1   2 142273. 4323.47   7
 -11  -1   2 156698. 3436.38   2
 -11   1   2 158540. 3867.16   2
 -11  -1   3 10861.7 545.961  12
 -11   1   3 8878.14 596.509   4
 -11  -1   3 9000.04 593.199  16
 -11   1   3 10106.7 599.651   2
 -11  -1   3 9032.24 592.208   3
 -11   1   3 8910.27 744.271   7
 -11  -1   3 9460.13 685.074   4
 -11  -1   3 8170.23 736.143   7
 -11  -1   3 9276.22 428.687   2
 -11  -1   3 9589.82 750.346   5
 -11   1   3 7997.87 383.036   3
 -11   1   3 9187.77 704.123   5
 -11  -1   4 223667. 5895.50   4
 -11  -1   4 220578. 6111.17   5
 -11  -1   4 221429. 5638.89  16
 -11   1   4 238975. 5869.85  12
 -11   1   4 212583. 6004.55   5
 -11   1   4 241886. 5691.88   2
 -11   1   4 227881. 5701.02   4
 -11  -1   4 230632. 5553.83  12
 -11   1   4 235161. 5358.70  10
 -11   1   4 219042. 6080.04   7
 -11  -1   4 225777. 5374.86   2
 -11  -1   5 10619.1 588.195   2
 -11   1   5 10392.2 680.748   4
 -11   1   5 11059.2 696.213   2
 -11  -1   5 10975.5 661.423  12
 -11   1   5 9313.68 797.768   7
 -11   1   5 10568.3 744.183  12
 -11  -1   5 9965.62 853.774   5
 -11   1   5 10364.8 463.495  10
 -11  -1   5 11434.0 680.820  16
 -11   1   5 10267.5 838.559   5
 -11  -1   6 72798.0 2348.57  12
 -11   1   6 75030.1 2397.26   2
 -11   1   6 76310.9 2432.43   4
 -11  -1   6 73687.9 2315.22  16
 -11   1   6 69934.5 2726.65   5
 -11  -1   6 76770.6 2272.12   2
 -11   1   6 72432.3 1941.98  16
 -11  -1   6 74224.0 2790.01   5
 -11   1   7 21617.1 775.143  16
 -11  -1   7 24242.8 1109.07   2
 -11   1   7 23095.8 1155.08   2
 -11   1   7 21548.3 1393.85   5
 -11  -1   7 21905.6 1069.55  16
 -11  -1   7 22058.4 1406.36   5
 -11  -1   8 13558.7 853.377   2
 -11  -1   8 11086.8 754.720  16
 -11   1   8 11459.1 1041.18   5
 -11   1   8 13050.0 889.315   2
 -11   1   8 11282.8 532.425  16
 -11  -1   8 12258.1 1066.38   5
 -11   1   9 12561.8 927.561   2
 -11  -1   9 13808.4 921.824   2
 -11   1   9 12108.2 587.490  16
 -11   1   9 12126.8 1133.71   5
 -11  -1   9 12677.9 1143.34   5
 -11   1  10 583.328 243.077   2
 -11   1  10 1020.95 358.951   5
 -11  -1  10 1245.26 389.507   5
 -11  -1  10 1004.95 269.257   2
 -11  -1  11 2540.62 439.426   2
 -11  -1  11 2699.34 595.188   5
 -11   1  11 2506.88 456.202   2
 -11   1  11 1219.30 417.648   5
 -11  -1  12 3253.91 686.586   5
 -11   1  12 4396.67 642.748   2
 -11  -1  12 4967.68 652.611   2
 -11  -1  13 444.487 300.768   5
 -11   1  13 381.972 242.114   2
 -11  -1  13 913.010 294.151   2
 -11   3 -12 267.774 194.320  14
 -11   3 -11 855.144 384.698   7
 -11   3 -11 2021.00 481.689  14
 -11  -3 -11 1577.44 468.968   7
 -11  -3 -10 998.976 366.033   7
 -11   3 -10 526.705 328.798   7
 -11   3 -10 1516.70 389.918  14
 -11  -3 -10 1506.34 422.279  15
 -11  -3  -9 3594.77 719.617   8
 -11   3  -9 4565.90 621.354  14
 -11  -3  -9 4755.15 689.048  15
 -11   3  -9 3738.31 703.895   7
 -11  -3  -9 3370.21 630.228   7
 -11  -3  -9 3433.86 495.629  13
 -11   3  -8 8918.86 1036.99   7
 -11  -3  -8 8456.66 781.234  13
 -11  -3  -8 9974.60 1121.75   8
 -11  -3  -8 9854.19 960.086  15
 -11   3  -8 9959.13 872.705  14
 -11   3  -7 2231.25 384.686  14
 -11   3  -7 2431.38 505.572   7
 -11  -3  -7 2269.90 444.521  15
 -11  -3  -7 2244.51 506.615   8
 -11  -3  -6 17390.2 1352.85   8
 -11   3  -6 16903.2 1281.92   7
 -11  -3  -6 17021.9 1182.06  15
 -11   3  -6 16181.9 844.002  13
 -11   3  -6 15645.7 912.339   5
 -11   3  -6 18490.7 1065.00  14
 -11  -3  -5 52366.0 2419.99   8
 -11   3  -5 49104.6 1712.60   5
 -11  -3  -5 48969.1 1781.82   1
 -11   3  -5 50130.2 2198.23   8
 -11   3  -5 50776.1 1826.95  13
 -11  -3  -5 51685.2 2141.39  15
 -11   3  -5 50998.5 1899.59  14
 -11   3  -4 24333.7 1350.63   8
 -11   3  -4 23212.3 1097.02  14
 -11  -3  -4 23343.7 1466.83   8
 -11  -3  -4 23557.8 1291.40  15
 -11   3  -4 23577.7 1174.97  13
 -11  -3  -4 22604.9 1009.67   1
 -11   3  -3 45373.2 1591.39  14
 -11  -3  -3 45077.9 2030.46   8
 -11   3  -3 44561.9 1777.62  13
 -11  -3  -3 45070.3 1805.74  15
 -11  -3  -3 43798.2 1423.98   1
 -11   3  -3 38955.4 1113.37  11
 -11   3  -3 43016.6 1304.89   5
 -11   3  -3 44155.9 1803.12   8
 -11   3  -2 28499.7 1315.94   8
 -11  -3  -2 27641.4 1490.71   8
 -11  -3  -2 29184.0 1494.35   3
 -11  -3  -2 29076.0 979.207   1
 -11   3  -2 29268.7 1176.30  14
 -11   3  -2 26239.6 1366.87  13
 -11   3  -2 28363.8 968.750   5
 -11  -3  -2 28966.9 1183.86  14
 -11  -3  -1 92965.9 3161.22   8
 -11  -3  -1 92917.2 3120.06   3
 -11   3  -1 95974.9 2865.53   8
 -11  -3  -1 94625.6 2665.79  14
 -11  -3  -1 97429.1 2363.80   1
 -11   3  -1 96930.1 2506.02   5
 -11   3  -1 89827.7 3114.28  13
 -11   3   0 12343.4 738.134   8
 -11  -3   0 12573.1 443.952   1
 -11   3   0 12696.2 856.877   2
 -11  -3   0 12950.3 897.380   3
 -11   3   0 13708.1 646.894   5
 -11  -3   0 13485.7 686.252  14
 -11   3   1 53804.2 1981.45  10
 -11   3   1 50398.5 1648.97   5
 -11  -3   1 49460.8 1250.79   1
 -11  -3   1 50451.4 1254.97   2
 -11  -3   1 48501.5 1929.76   3
 -11  -3   1 50559.4 2022.49   5
 -11  -3   1 48525.9 2056.27   7
 -11  -3   1 49655.9 1627.69  14
 -11   3   1 50661.6 1962.57   2
 -11  -3   2 8479.69 697.555   3
 -11  -3   2 8247.29 299.943  12
 -11  -3   2 8780.24 558.124  14
 -11   3   2 9049.55 723.938   2
 -11  -3   2 8350.85 395.870   2
 -11   3   2 8521.76 555.886   4
 -11  -3   2 8555.62 351.009   1
 -11   3   2 8357.03 663.350   7
 -11   3   2 9229.85 685.410  10
 -11  -3   2 8060.24 721.305   5
 -11   3   2 8181.57 591.424   5
 -11   3   3 428.858 174.362   7
 -11  -3   3 461.376 90.6410  12
 -11  -3   3 222.569 131.663   3
 -11  -3   3 316.947 85.0871   2
 -11   3   3 147.674 136.736   2
 -11   3   3 346.049 151.661  10
 -11  -3   3 25.6210 115.516   5
 -11  -3   3 249.485 111.523  14
 -11  -3   3 283.417 114.022  10
 -11   3   3 354.799 122.730   4
 -11  -3   3 302.447 73.0009   1
 -11   3   3 225.907 123.079   5
 -11   3   4 8120.82 505.656   4
 -11   3   4 7739.11 670.543   5
 -11  -3   4 6986.87 413.100   1
 -11  -3   4 8168.38 468.056  12
 -11  -3   4 7082.37 727.691   5
 -11   3   4 7015.85 571.767  10
 -11   3   4 6290.64 590.517   7
 -11  -3   4 7357.93 557.551  14
 -11   3   4 8063.91 702.871   2
 -11  -3   4 6770.32 478.603  10
 -11   3   5 1404.65 288.378   7
 -11   3   5 1417.15 251.733  10
 -11   3   5 1358.14 298.252   2
 -11   3   5 1409.48 208.005   4
 -11  -3   5 1893.72 397.895   5
 -11  -3   5 1354.91 204.412   1
 -11  -3   5 1348.44 199.359  10
 -11   3   5 1488.60 337.785   5
 -11   3   5 1456.09 134.676   3
 -11  -3   5 1620.10 229.920  12
 -11   3   6 13742.3 734.122   4
 -11  -3   6 14761.4 764.842   1
 -11   3   6 16424.3 1066.95   2
 -11  -3   6 14905.4 816.735  12
 -11   3   6 11550.7 893.828   7
 -11  -3   6 15685.9 1157.99   5
 -11   3   6 13838.3 675.573   3
 -11   3   6 13935.4 1061.56   5
 -11  -3   7 26540.7 1175.20   1
 -11   3   7 23008.2 1509.47   5
 -11   3   7 25819.6 1141.82   4
 -11  -3   7 26270.1 1592.39   5
 -11   3   7 29013.4 1498.42   2
 -11   3   8 13232.5 1025.67   2
 -11   3   8 12511.5 789.306   4
 -11   3   8 11145.7 902.538   6
 -11  -3   8 12761.9 815.175   1
 -11  -3   8 13681.1 1166.55   5
 -11   3   9 41267.2 1983.21   2
 -11  -3   9 38173.8 1655.23   1
 -11  -3   9 36728.4 2085.48   5
 -11   3  10 1743.41 402.222   2
 -11  -3  10 1457.75 325.482   1
 -11  -3  11 3080.15 477.124   1
 -11   3  11 4320.03 658.907   2
 -11  -3  11 5426.61 813.370   5
 -11  -3  12 2217.43 559.231   5
 -11   3  12 2778.96 550.707   2
 -11  -3  12 2741.46 478.546   1
 -11  -3  13 501.271 256.621   1
 -11  -3  13 471.618 327.030   5
 -11  -5 -10 296.529 259.969   7
 -11   5 -10 666.620 381.961   7
 -11   5 -10 347.228 231.242  14
 -11  -5  -9 5072.99 773.321  15
 -11   5  -9 5264.48 733.274  14
 -11  -5  -9 5474.30 760.763  13
 -11   5  -9 6864.22 966.615   7
 -11  -5  -9 4925.35 778.340   7
 -11  -5  -9 5220.73 865.785   8
 -11  -5  -8 3172.86 560.831  13
 -11   5  -8 3489.20 578.106  14
 -11  -5  -8 3620.70 692.021   8
 -11  -5  -8 2469.81 526.868  15
 -11   5  -8 2516.83 581.293   7
 -11   5  -7 4211.00 605.665  14
 -11  -5  -7 3157.88 563.919  13
 -11  -5  -7 3998.36 705.885   8
 -11  -5  -7 3648.02 610.496  15
 -11   5  -7 2936.09 584.042   7
 -11   5  -7 3360.12 648.919  10
 -11  -5  -6 13331.5 1148.86  13
 -11   5  -6 14273.3 1205.62   7
 -11   5  -6 15545.9 1345.12  10
 -11  -5  -6 14635.2 1156.76  15
 -11   5  -6 13358.8 1039.25  14
 -11  -5  -6 12363.5 1204.73   8
 -11  -5  -5 3472.37 530.443  15
 -11   5  -5 4336.29 673.149  10
 -11  -5  -5 3870.13 636.740   8
 -11   5  -5 4698.49 641.172   7
 -11   5  -5 4328.98 552.940  14
 -11   5  -4 14032.6 1079.07   7
 -11   5  -4 13607.6 1205.52  10
 -11   5  -4 14480.8 1019.25  14
 -11  -5  -4 14329.3 1051.96  15
 -11  -5  -4 13320.6 1144.69   8
 -11   5  -3 14291.8 1017.15   7
 -11  -5  -3 15609.7 1195.49   8
 -11   5  -3 14866.7 1002.76  14
 -11  -5  -3 15027.1 1187.83   3
 -11  -5  -3 16432.5 1061.27  15
 -11  -5  -3 14299.7 797.743   1
 -11   5  -3 16096.2 1268.78  10
 -11   5  -3 13826.8 750.109  11
 -11  -5  -3 15798.8 795.460   2
 -11  -5  -2 3321.49 535.481   3
 -11   5  -2 2577.46 336.873  11
 -11  -5  -2 3124.98 502.792   8
 -11  -5  -2 2738.20 405.288  15
 -11  -5  -2 2360.63 273.635   2
 -11   5  -2 2426.56 492.319  10
 -11   5  -1 9662.42 930.907  10
 -11  -5  -1 9841.11 872.771   8
 -11  -5  -1 10419.9 758.308  15
 -11  -5  -1 10878.0 950.545   3
 -11   5  -1 9234.23 568.492   8
 -11  -5  -1 9878.98 563.613   2
 -11  -5   0 37278.5 1866.35   3
 -11  -5   0 38184.4 1311.22   2
 -11   5   0 40461.1 1961.69   2
 -11   5   0 39174.5 1940.20  10
 -11   5   0 36076.7 1243.15   8
 -11  -5   1 40346.7 1898.03   5
 -11  -5   1 39677.9 1365.89   2
 -11   5   1 37489.7 1885.85  10
 -11  -5   1 36729.4 1849.23   3
 -11   5   1 36274.8 1234.88   8
 -11   5   1 39525.6 1507.52   7
 -11  -5   1 37637.9 1332.09   1
 -11   5   1 43115.6 2034.03   2
 -11  -5   2 12422.7 658.101   1
 -11  -5   2 11826.3 676.055   2
 -11   5   2 11989.8 712.986   7
 -11  -5   2 11311.4 962.325   3
 -11   5   2 12214.8 1031.17   2
 -11  -5   2 10721.9 432.094  12
 -11   5   2 12192.9 978.073  10
 -11  -5   2 11594.1 951.523   5
 -11   5   3 9230.06 611.181   7
 -11  -5   3 9853.87 894.684   3
 -11  -5   3 9525.18 877.485   5
 -11   5   3 8719.51 818.926  10
 -11  -5   3 10678.3 678.932   2
 -11   5   3 12158.4 1041.64   2
 -11  -5   3 10398.5 619.388   1
 -11  -5   4 555.590 251.578   5
 -11  -5   4 678.664 181.675   2
 -11   5   4 804.467 343.831   2
 -11  -5   4 482.965 151.903   1
 -11   5   4 491.284 228.748  10
 -11  -5   4 564.691 219.620   3
 -11   5   4 938.500 196.934   7
 -11   5   5 8768.97 903.165   2
 -11  -5   5 6342.59 492.161  12
 -11  -5   5 7293.02 811.075   5
 -11   5   5 6053.22 535.169   7
 -11  -5   5 5477.57 543.789   2
 -11  -5   5 7832.07 580.284   1
 -11   5   5 7639.10 763.436  10
 -11  -5   6 5311.06 710.040   5
 -11   5   6 6430.18 795.025   2
 -11  -5   6 5491.63 513.125   1
 -11  -5   7 4990.61 514.833   1
 -11   5   7 5631.85 755.517   2
 -11  -5   7 4477.11 666.586   5
 -11  -5   8 3137.50 427.432   1
 -11  -5   8 3320.24 590.975   5
 -11   5   8 2867.97 574.829   2
 -11   5   9 4721.54 734.791   2
 -11  -5   9 3630.81 502.232   1
 -11  -5   9 4409.83 730.266   5
 -11  -5  10 3606.87 523.187   1
 -11   5  10 4473.01 743.836   2
 -11  -5  10 4998.50 787.300   5
 -11  -5  11 1135.96 305.952   1
 -11  -5  11 1434.35 482.416   5
 -11   5  11 660.744 348.087   2
 -11  -5  12 1406.86 375.352   1
 -11  -5  12 192.411 187.811   5
 -11   7  -8 1336.06 452.830  14
 -11  -7  -8 1166.85 457.389  13
 -11  -7  -7 4871.36 821.976  13
 -11  -7  -7 4629.39 750.987  15
 -11  -7  -7 5375.82 853.130   8
 -11   7  -7 4499.37 721.686  14
 -11  -7  -6 1550.09 446.405   8
 -11   7  -6 1996.88 446.498  14
 -11  -7  -6 1542.44 428.038  15
 -11  -7  -6 2095.87 561.014  13
 -11   7  -6 2049.85 567.486  10
 -11   7  -5 3804.13 745.043  10
 -11  -7  -5 4434.04 776.805  13
 -11  -7  -5 4190.18 703.798   8
 -11   7  -5 4569.99 677.060  14
 -11  -7  -5 5259.24 725.871  15
 -11  -7  -4 1786.88 435.732  15
 -11  -7  -4 2102.14 562.656  13
 -11  -7  -4 1184.18 374.235   8
 -11   7  -4 1240.50 440.856  10
 -11  -7  -3 741.586 262.647  15
 -11   7  -3 640.155 336.315  10
 -11  -7  -3 635.802 330.492   8
 -11  -7  -3 1098.12 440.422  13
 -11  -7  -3 896.875 369.848   3
 -11   7  -2 1531.98 330.837  11
 -11  -7  -2 1112.31 390.221   3
 -11  -7  -2 1158.93 304.496  15
 -11  -7  -2 992.786 375.221   8
 -11   7  -2 1892.33 508.951  10
 -11  -7  -1 2180.37 450.240   8
 -11  -7  -1 1957.75 367.339  15
 -11  -7  -1 1800.63 472.162   3
 -11   7  -1 2567.73 571.522  10
 -11   7  -1 2164.83 419.704  11
 -11   7   0 3336.44 627.108  10
 -11  -7   0 2621.87 467.712   8
 -11  -7   0 3035.53 412.053   1
 -11  -7   0 3165.48 430.721  15
 -11  -7   0 2801.97 530.531   5
 -11  -7   0 2111.95 478.102   3
 -11   7   1 11265.1 1133.18  10
 -11   7   1 10985.0 1159.87   2
 -11  -7   1 10143.3 911.137   8
 -11  -7   1 9406.49 961.249   5
 -11  -7   1 10186.5 1040.43   3
 -11  -7   1 9839.00 747.585   1
 -11   7   2 1996.09 473.701  10
 -11  -7   2 2538.47 504.300   5
 -11  -7   2 2724.61 389.444   1
 -11   7   2 2786.02 582.372   2
 -11  -7   2 2270.70 492.354   3
 -11  -7   3 6786.28 621.565   1
 -11   7   3 8077.05 1025.33   2
 -11   7   3 8517.88 957.430  10
 -11  -7   3 7424.31 857.204   5
 -11  -7   3 7448.53 899.503   3
 -11   7   4 1881.16 482.335  10
 -11  -7   4 989.213 326.086   3
 -11  -7   4 1129.74 257.853   1
 -11   7   4 1791.48 484.811   2
 -11  -7   4 705.184 258.172   5
 -11  -7   5 8147.64 955.176   3
 -11  -7   5 8367.92 730.361   1
 -11  -7   5 8084.09 906.706   5
 -11   7   6 2391.40 608.923   2
 -11  -7   6 1157.57 278.345   1
 -11  -7   6 1093.40 418.040   3
 -11  -7   6 1336.46 385.352   5
 -11   7   7 3156.17 712.836   2
 -11  -7   7 2425.60 528.569   5
 -11  -7   8 522.193 248.541   5
 -11  -7   9-302.451 251.936   5
 -11  -7  10-86.0623 254.234   5
 -11  -9  -1 245.139 262.165   5
 -11  -9   0 526.628 300.634   5
 -11  -9   1 287.777 221.013   5
 -11   9   1 421.845 290.235  11
 -11   9   2 423.615 311.134  11
 -11  -9   2 324.427 245.071   5
 -10   0 -13 64.0584 199.765  14
 -10   0 -13 329.011 280.452   6
 -10   0 -12 22987.6 1616.92  14
 -10   0 -11 246.121 285.067   7
 -10   0 -10 25514.0 1845.33   7
 -10   0  -9-98.8172 202.034   7
 -10   0  -8 10399.6 1071.94   8
 -10   0  -8 8623.74 487.518  13
 -10   0  -8 9763.97 999.888   7
 -10   0  -7 367.791 222.176   8
 -10   0  -6 23175.2 1477.61   8
 -10   0  -5-20.0144 80.5968   1
 -10   0  -5-249.632 183.040   8
 -10   0  -4 103940. 2908.46   1
 -10   0  -4 98020.5 3329.27   8
 -10   0  -3 169.290 114.336   8
 -10   0  -3 5.17625 65.2712   1
 -10   0  -2 136712. 3470.52  11
 -10   0  -2 138286. 3989.91   8
 -10   0  -2 137378. 3482.18   1
 -10   0  -2 144200. 3273.59  14
 -10   0  -1 43.6377 77.9470   4
 -10   0  -1 111.838 47.3238   1
 -10   0  -1-31.4189 78.0864   8
 -10   0   0 223605. 5540.11   4
 -10   0   0 208898. 5381.52   5
 -10   0   1 147.387 55.9717   2
 -10   0   1-2.86460 49.1391   3
 -10   0   1 25.7499 98.7533   4
 -10   0   1-6.56644 85.8357   5
 -10   0   2 229542. 5672.00   3
 -10   0   2 242591. 6002.83   4
 -10   0   2 230039. 6259.50   7
 -10   0   2 234609. 6116.06   5
 -10   0   3 91.3504 117.125   5
 -10   0   3 480.627 145.554  12
 -10   0   3 439.802 112.895  16
 -10   0   3 278.931 127.236   7
 -10   0   3 29.4433 62.3218   4
 -10   0   4 19394.0 598.515  10
 -10   0   4 20217.1 1130.03   5
 -10   0   4 17358.9 1089.85   7
 -10   0   4 18561.9 792.384  16
 -10   0   4 20222.5 915.162  12
 -10   0   4 19209.6 816.133   2
 -10   0   4 20458.2 983.519   4
 -10   0   5-3.79714 45.5745  16
 -10   0   5 133.497 106.203   4
 -10   0   5-134.693 121.173  12
 -10   0   5 75.4680 71.0757   2
 -10   0   5 280.249 174.236   5
 -10   0   5-231.321 141.959   7
 -10   0   6 780.801 202.804   4
 -10   0   6 1024.05 288.550   5
 -10   0   6 780.914 183.521   2
 -10   0   6 1026.73 230.991  12
 -10   0   6 835.351 151.144  16
 -10   0   7-42.0495 87.5020   2
 -10   0   7 54.3026 106.293   5
 -10   0   7 152.505 94.8914  16
 -10   0   8 13098.7 720.990  16
 -10   0   8 12245.0 1057.78   5
 -10   0   8 13925.4 878.547   2
 -10   0   9-103.200 187.071   5
 -10   0   9 53.9937 135.723   2
 -10   0   9-7.41793 107.408  16
 -10   0  10 32732.1 1630.13   2
 -10   0  10 31470.1 1944.37   5
 -10   0  11 483.290 292.277   5
 -10   0  11 48.6750 173.167   2
 -10   0  12 19403.3 1641.94   5
 -10   0  12 20147.2 1373.05   2
 -10   0  13 280.907 215.636   2
 -10   2 -12 4505.71 708.520  14
 -10   2 -11 1245.71 448.830   7
 -10   2 -11 926.847 300.071  14
 -10  -2 -11 885.065 333.277  15
 -10  -2 -11 673.880 295.496   7
 -10  -2 -10 8413.97 1022.54   7
 -10   2 -10 10190.8 1174.13   7
 -10   2 -10 8454.17 872.878  14
 -10  -2 -10 7503.17 901.699  15
 -10   2  -9 7089.78 946.277   7
 -10  -2  -9 7157.46 620.408  13
 -10  -2  -9 6727.35 872.122   7
 -10   2  -9 6968.72 736.895  14
 -10  -2  -9 5801.61 742.603  15
 -10  -2  -8 23099.1 1193.00  13
 -10   2  -8 25385.7 1389.20  14
 -10   2  -8 27917.2 1789.41   7
 -10  -2  -8 25994.9 1789.84   8
 -10  -2  -8 23624.6 1491.67  15
 -10   2  -7 31484.6 1843.06   7
 -10   2  -7 31880.7 1038.12  13
 -10  -2  -7 30670.9 1885.78   8
 -10   2  -7 34477.4 1553.94  14
 -10  -2  -7 31724.6 1692.22  15
 -10  -2  -6 13293.8 1142.27   8
 -10  -2  -6 13568.0 999.441  15
 -10   2  -6 13770.3 678.706  13
 -10   2  -6 14445.7 1140.68   8
 -10   2  -6 14121.0 877.471  14
 -10   2  -5 85462.6 2593.58  14
 -10   2  -5 81407.4 2443.96  13
 -10  -2  -5 83836.9 3143.42   8
 -10  -2  -5 85291.4 2585.45   1
 -10   2  -5 82089.9 3010.88   8
 -10  -2  -5 85957.3 2904.10  15
 -10   2  -4 31536.7 1558.62   8
 -10   2  -4 31903.5 1253.70  14
 -10  -2  -4 33463.5 1253.06   1
 -10  -2  -4 32466.9 1505.46  15
 -10  -2  -4 32773.5 1673.88   8
 -10  -2  -3 32491.9 1600.77   8
 -10   2  -3 31264.1 1462.04   8
 -10  -2  -3 33387.5 1165.79   1
 -10   2  -3 32001.6 1347.67   1
 -10   2  -3 34208.9 1205.96  14
 -10  -2  -2 31440.2 994.064   1
 -10   2  -2 30290.2 1337.08   8
 -10  -2  -2 30734.3 1440.45   4
 -10   2  -2 28443.5 1051.06  14
 -10  -2  -2 28043.3 1271.06  11
 -10  -2  -2 29845.7 1447.98   8
 -10   2  -1 25490.8 982.698   5
 -10  -2  -1 26091.1 1207.33  11
 -10   2  -1 26556.0 1176.21   8
 -10  -2  -1 26854.4 1299.76   4
 -10  -2  -1 25390.7 1257.32   3
 -10  -2  -1 28567.6 812.351   1
 -10   2  -1 27346.1 954.581  14
 -10  -2  -1 27731.0 951.173  14
 -10  -2   0 61275.9 2106.72  11
 -10   2   0 65974.7 1920.06   5
 -10  -2   0 62664.5 2212.17   4
 -10  -2   0 63532.6 2141.95  16
 -10  -2   0 64372.0 1758.43  14
 -10  -2   0 61097.4 2138.98   3
 -10   2   0 65909.5 2078.16   2
 -10  -2   1 16715.8 946.744   4
 -10  -2   1 18266.4 699.760  14
 -10   2   1 17358.4 839.033   5
 -10  -2   1 16410.3 900.681   3
 -10   2   1 17488.5 852.169   4
 -10  -2   1 17754.7 927.061  16
 -10  -2   1 15053.1 920.505   5
 -10   2   1 18396.4 918.586   2
 -10  -2   2 162834. 4308.54  16
 -10   2   2 173845. 4273.19  10
 -10   2   2 158595. 4407.06   7
 -10  -2   2 157568. 3956.43  14
 -10  -2   2 155027. 4281.75   3
 -10  -2   2 152340. 4563.48   7
 -10   2   2 159265. 4129.49   4
 -10  -2   2 158430. 4393.43   4
 -10   2   2 154428. 4240.46   5
 -10  -2   2 160586. 4497.36   5
 -10   2   2 166934. 4327.29   2
 -10  -2   2 168681. 3754.55  12
 -10  -2   3 202961. 5678.38   7
 -10   2   3 216889. 5196.62  10
 -10   2   3 224395. 5431.01   2
 -10  -2   3 210176. 5366.71  16
 -10  -2   3 216481. 4930.24  12
 -10   2   3 196320. 5392.87   5
 -10   2   3 200334. 5471.77   7
 -10  -2   3 210126. 4782.87   1
 -10   2   3 209622. 5126.43   4
 -10  -2   3 206376. 5482.91   4
 -10  -2   3 201000. 5631.15   5
 -10  -2   4 69144.6 1883.95  10
 -10   2   4 70609.7 2081.10  10
 -10  -2   4 70708.1 2292.54  16
 -10  -2   4 72606.0 1897.44   1
 -10   2   4 63239.5 2340.09   7
 -10  -2   4 63436.7 2502.66   7
 -10   2   4 68264.0 2050.65   4
 -10   2   4 65819.4 2377.09   5
 -10   2   4 75555.8 2368.68   2
 -10   2   4 74936.6 2456.51  12
 -10  -2   4 71387.7 2011.52  12
 -10  -2   4 69060.9 2538.68   5
 -10   2   5 43486.5 1870.09   7
 -10  -2   5 49711.1 2085.24   5
 -10   2   5 47027.3 1547.57  10
 -10  -2   5 49165.5 1347.68  10
 -10   2   5 52485.2 1880.13   2
 -10   2   5 44604.6 1937.26   5
 -10  -2   5 50289.2 1641.59  12
 -10  -2   5 49504.6 1826.11  16
 -10  -2   5 49017.8 1526.34   1
 -10   2   5 47909.2 1615.69   4
 -10  -2   6 13142.4 842.958  16
 -10  -2   6 13507.9 778.599  12
 -10  -2   6 11903.4 669.987   1
 -10   2   6 11523.9 703.164   4
 -10   2   6 10855.6 862.688   7
 -10   2   6 12291.9 831.793   2
 -10   2   6 11359.8 923.210   5
 -10  -2   6 12556.0 983.221   5
 -10   2   7 39387.4 1668.97   2
 -10   2   7 36622.8 1475.78   4
 -10  -2   7 33025.6 1776.69   5
 -10  -2   7 35571.9 1396.97   1
 -10   2   7 34037.4 1804.87   5
 -10   2   8 6190.44 652.136   2
 -10  -2   8 6661.78 581.373   1
 -10  -2   8 6386.82 765.525   5
 -10   2   8 7696.96 849.174   5
 -10  -2   9 15925.6 1260.67   5
 -10  -2   9 15867.7 974.473   1
 -10   2   9 15284.1 1287.91   5
 -10   2   9 15759.2 1104.85   2
 -10  -2  10 9240.06 1010.76   5
 -10   2  10 12199.5 998.174   2
 -10  -2  10 11695.7 873.046   1
 -10   2  11 2718.83 508.965   2
 -10  -2  11 2331.66 418.147   1
 -10  -2  11 2116.16 513.056   5
 -10  -2  12 6778.66 931.977   5
 -10  -2  12 5916.43 694.709   1
 -10   2  12 6462.64 795.564   2
 -10  -2  12 6011.11 721.449   2
 -10  -2  13 3111.73 680.777   5
 -10  -2  13 2175.49 442.029   1
 -10   2  13 2868.06 564.347   2
 -10  -2  13 3319.49 573.081   2
 -10   4 -11 910.474 430.456   7
 -10   4 -11 701.929 328.363  14
 -10  -4 -11 45.6473 188.900   7
 -10  -4 -10 2934.06 600.157  15
 -10   4 -10 3511.54 724.544   7
 -10   4 -10 2938.79 566.686  14
 -10  -4 -10 2473.70 567.624   7
 -10   4  -9 473.475 300.354   7
 -10  -4  -9 27.7179 153.215   7
 -10  -4  -9 173.498 158.286  15
 -10  -4  -9 606.374 230.585  13
 -10  -4  -8 8057.90 824.290  13
 -10   4  -8 8809.64 859.872  14
 -10  -4  -8 6745.08 819.011  15
 -10   4  -8 9602.09 1057.85   7
 -10  -4  -8 6638.23 943.315   8
 -10  -4  -7 26048.1 1766.59   8
 -10   4  -7 26498.0 1466.31  14
 -10  -4  -7 23837.5 1513.85  15
 -10  -4  -7 21952.0 1394.00  13
 -10   4  -7 27447.8 1742.21   7
 -10   4  -6 38323.1 1752.61  14
 -10   4  -6 37162.3 1977.46   7
 -10  -4  -6 34540.1 2007.48   8
 -10  -4  -6 36937.3 1841.37  15
 -10  -4  -5 50907.1 2218.65  15
 -10  -4  -5 54838.5 2506.06   8
 -10   4  -5 57890.1 2432.53   7
 -10   4  -5 56107.4 2036.52  13
 -10   4  -5 59018.4 2174.96  14
 -10   4  -5 53682.5 1594.90   5
 -10  -4  -4 23212.0 1048.25   1
 -10   4  -4 22614.7 1337.89   7
 -10  -4  -4 22332.1 1428.21   8
 -10   4  -4 22197.1 1185.45  14
 -10   4  -4 21740.6 1182.09  13
 -10  -4  -4 22618.1 1273.09  15
 -10   4  -3 34165.3 1561.04  13
 -10  -4  -3 32587.1 1228.25   1
 -10  -4  -3 31120.9 1656.08   8
 -10   4  -3 31850.7 1093.77  11
 -10  -4  -3 32741.4 1696.46   3
 -10   4  -3 32714.8 1440.21   8
 -10  -4  -3 32729.6 1509.18  15
 -10   4  -3 34181.2 1466.33  14
 -10   4  -2 2929.04 349.119   8
 -10   4  -2 3252.99 504.318  10
 -10  -4  -2 2795.57 283.555   1
 -10  -4  -2 3067.49 464.477   8
 -10   4  -2 2704.91 368.150  14
 -10  -4  -2 3463.27 296.817   2
 -10  -4  -2 3277.43 414.403  15
 -10  -4  -2 3842.31 527.599   3
 -10  -4  -2 3143.26 389.073  14
 -10   4  -1 51934.1 2127.05  10
 -10  -4  -1 40456.7 1921.80   3
 -10  -4  -1 49658.2 1785.24  15
 -10  -4  -1 47804.8 1776.20   9
 -10  -4  -1 45797.5 1727.08  14
 -10  -4  -1 47430.7 1972.48   8
 -10  -4  -1 47095.7 1414.76   2
 -10   4  -1 44616.6 1561.44   8
 -10  -4   0 6371.50 385.116   2
 -10  -4   0 5962.66 619.699   7
 -10   4   0 7182.92 679.538   2
 -10   4   0 6010.07 431.186   8
 -10  -4   0 5858.49 624.253   3
 -10  -4   0 6504.07 538.530  14
 -10  -4   0 6225.12 567.047   9
 -10   4   0 6921.70 691.250  10
 -10   4   1 292.480 182.679  10
 -10  -4   1 494.221 181.907   5
 -10  -4   1 278.708 92.5507   1
 -10   4   1 165.793 118.550   2
 -10  -4   1 340.595 137.076  14
 -10  -4   1 261.613 88.6626   2
 -10  -4   1 410.287 192.255   7
 -10  -4   1 98.4269 160.457   3
 -10   4   2 29721.5 1426.20  10
 -10  -4   2 26508.3 1236.92  10
 -10  -4   2 28836.4 1002.80   1
 -10  -4   2 27349.1 815.586  12
 -10  -4   2 25357.2 1385.96   3
 -10  -4   2 29230.8 1068.08   2
 -10   4   2 28344.2 1492.10   2
 -10   4   2 26915.8 1172.85   7
 -10  -4   2 27781.1 1233.11  14
 -10  -4   2 26378.5 1408.68   5
 -10  -4   3 40991.9 1467.14   2
 -10   4   3 41982.8 1763.70  10
 -10  -4   3 44567.4 1383.69   1
 -10  -4   3 38580.1 1567.73  10
 -10  -4   3 43433.1 1876.06   3
 -10   4   3 46245.7 1988.92   2
 -10   4   3 37108.0 1485.01   7
 -10  -4   3 41197.0 1874.74   5
 -10  -4   3 43336.1 1276.25  12
 -10  -4   4 40971.8 1555.96  10
 -10  -4   4 42661.2 1421.59   1
 -10   4   4 47861.0 2020.22   2
 -10   4   4 43874.3 1774.90  10
 -10   4   4 38743.8 1128.53   4
 -10   4   4 38507.2 1517.95   7
 -10  -4   4 44236.7 1949.61   5
 -10  -4   4 42302.8 1366.20  12
 -10  -4   4 36550.6 1454.13   2
 -10  -4   5 38019.9 1962.97   5
 -10   4   5 36489.3 1535.61   7
 -10   4   5 40548.0 1702.15  10
 -10   4   5 37848.7 1175.41   4
 -10  -4   5 39956.9 1436.51  12
 -10  -4   5 40920.2 1452.98   1
 -10   4   5 43926.2 1984.55   2
 -10  -4   5 39179.9 1490.43  10
 -10   4   6 14006.1 934.944   7
 -10  -4   6 16031.9 834.975  10
 -10   4   6 14728.6 718.455   3
 -10  -4   6 14812.6 1147.46   5
 -10   4   6 18230.8 1222.05   2
 -10  -4   6 16148.2 869.197   1
 -10   4   6 15726.3 666.273   4
 -10  -4   6 15540.9 869.020  12
 -10   4   7 19674.1 989.835   3
 -10   4   7 18993.3 1171.13   7
 -10  -4   7 20861.5 1069.79   1
 -10   4   7 19522.2 837.184   4
 -10   4   7 22858.2 1440.22   2
 -10  -4   7 19723.0 1362.51   5
 -10  -4   8 18337.7 1052.92   1
 -10  -4   8 16356.8 1291.58   5
 -10   4   9 17723.5 1317.91   2
 -10  -4   9 16434.4 1037.19   1
 -10  -4   9 14075.7 1266.39   5
 -10  -4  10 3407.99 492.216   1
 -10  -4  10 3761.18 654.038   5
 -10   4  10 3160.05 570.703   2
 -10  -4  11 53.9412 153.484   5
 -10   4  11 122.591 189.724   2
 -10  -4  11 57.5368 150.268   1
 -10  -4  12 172.693 192.875   5
 -10   4  12 31.8501 195.674   2
 -10  -4  12 617.092 290.651   1
 -10  -4  13 593.006 285.668   1
 -10  -4  13 790.752 379.433   5
 -10   6 -10 519.946 368.179   7
 -10   6  -9 1734.40 466.859  14
 -10   6  -9 1928.70 527.543   7
 -10  -6  -9 1019.98 379.532  13
 -10   6  -8 4302.01 689.497  14
 -10  -6  -8 4220.53 687.288   7
 -10   6  -8 3499.26 687.494   7
 -10   6  -8 4070.14 754.905  10
 -10   6  -8 4359.81 855.023   6
 -10  -6  -8 4144.13 702.993  13
 -10  -6  -8 3486.56 647.400  15
 -10  -6  -8 4340.38 770.219   8
 -10   6  -7 1310.96 442.927  10
 -10   6  -7 685.889 306.564   7
 -10   6  -7 617.866 259.590  14
 -10  -6  -7 343.381 286.541  15
 -10  -6  -7 582.411 332.790   8
 -10  -6  -7 778.830 345.505  13
 -10  -6  -6 6543.00 862.636  13
 -10   6  -6 8038.92 857.600  14
 -10  -6  -6 7760.61 867.038  15
 -10   6  -6 8417.94 908.382   7
 -10   6  -6 10007.6 1126.35  10
 -10  -6  -6 9400.27 1039.77   8
 -10  -6  -5 7282.36 894.496  13
 -10   6  -5 5863.96 839.370  10
 -10  -6  -5 6525.92 817.980   8
 -10   6  -5 7395.16 809.871  14
 -10  -6  -5 5506.15 700.254  15
 -10   6  -5 6734.70 759.150   7
 -10  -6  -4 3414.00 588.030  13
 -10   6  -4 2300.22 508.033  10
 -10   6  -4 2788.97 447.927   7
 -10  -6  -4 2661.31 515.484   8
 -10   6  -4 3273.25 519.225  14
 -10  -6  -4 2688.30 467.479  15
 -10   6  -3 21874.6 1114.25  11
 -10   6  -3 22529.9 1260.24   7
 -10  -6  -3 22659.4 1329.28  15
 -10  -6  -3 22582.4 1469.36   8
 -10   6  -3 24990.1 1433.81  14
 -10   6  -3 22270.8 1615.09  10
 -10  -6  -3 22251.2 1517.03   3
 -10  -6  -2 6223.81 779.923   3
 -10   6  -2 8306.04 652.858   7
 -10  -6  -2 8625.83 837.986   8
 -10   6  -2 7012.02 641.759  11
 -10  -6  -2 8398.78 739.245  15
 -10   6  -2 8900.49 949.720  10
 -10  -6  -1 16464.0 996.909  15
 -10   6  -1 15255.0 826.250   7
 -10  -6  -1 14922.7 1094.31   8
 -10  -6  -1 13924.3 1155.56   3
 -10   6  -1 15629.1 1267.50  10
 -10  -6   0 5342.54 495.337   1
 -10   6   0 4659.81 680.375  10
 -10   6   0 5478.56 411.130   7
 -10  -6   0 4300.38 617.101   3
 -10  -6   0 6094.91 655.386   8
 -10  -6   0 5683.95 531.545  15
 -10   6   0 5047.40 707.300   2
 -10  -6   0 5222.95 481.008   2
 -10  -6   0 5256.29 307.668  12
 -10   6   1 15791.0 1285.59   2
 -10  -6   1 16162.8 640.818  12
 -10  -6   1 14858.7 869.674   2
 -10  -6   1 16146.0 1229.03   3
 -10  -6   1 14907.2 856.832   1
 -10   6   1 15421.7 628.121   7
 -10  -6   1 15435.5 1158.60   5
 -10   6   1 16657.1 1259.74  10
 -10  -6   2 8008.17 607.579   1
 -10  -6   2 6269.21 572.647   2
 -10  -6   2 8078.67 838.809   3
 -10  -6   2 7869.87 802.667   5
 -10   6   2 7535.78 878.194   2
 -10   6   2 8220.65 868.019  10
 -10  -6   3 3686.17 420.317   1
 -10   6   3 3734.03 583.118  10
 -10   6   3 3716.20 625.626   2
 -10  -6   3 4041.51 593.053   5
 -10  -6   3 3519.69 562.185   3
 -10  -6   4 4462.18 648.267   3
 -10   6   4 6001.94 728.703  10
 -10   6   4 5787.74 801.214   2
 -10  -6   4 6056.72 558.114   1
 -10  -6   4 5799.94 714.011   5
 -10   6   5 6151.70 741.383  10
 -10   6   5 7058.42 898.728   2
 -10  -6   5 5843.34 563.923   1
 -10  -6   5 6337.97 764.043   5
 -10   6   6 539.793 325.879   2
 -10  -6   6 1038.50 363.239   5
 -10  -6   6 990.986 258.388   1
 -10   6   7 3359.15 626.617   2
 -10  -6   7 2319.97 488.008   5
 -10  -6   7 2675.18 415.616   1
 -10  -6   8 2611.72 430.038   1
 -10   6   8 2617.24 599.998   2
 -10  -6   8 3598.57 612.886   5
 -10   6   9 5926.71 900.182   2
 -10  -6   9 5900.69 814.812   5
 -10  -6   9 4131.21 568.058   1
 -10  -6  10 2051.24 509.017   5
 -10  -6  10 2799.12 483.662   1
 -10  -6  11 1591.51 497.387   5
 -10  -6  11 1696.74 385.562   1
 -10  -6  12 379.508 260.042   1
 -10  -6  12 559.904 381.997   5
 -10  -8  -6 1231.40 390.173  15
 -10   8  -6 1108.73 438.714  14
 -10  -8  -5 155.473 145.552  15
 -10   8  -5 431.263 348.198   6
 -10  -8  -4 692.860 281.633  15
 -10  -8  -4 520.918 399.499  13
 -10   8  -4 218.777 269.457   6
 -10  -8  -3 2597.64 573.683   3
 -10   8  -3 2611.59 645.138  10
 -10  -8  -3 2215.78 568.764  13
 -10   8  -3 1960.68 530.746   6
 -10  -8  -3 2295.20 455.590  15
 -10  -8  -2 170.633 183.826   3
 -10  -8  -2 184.541 224.431  13
 -10   8  -2 131.507 191.056  10
 -10  -8  -1 2522.44 566.111   3
 -10   8  -1 2327.76 461.564  11
 -10   8  -1 1905.32 460.068   6
 -10  -8  -1 1750.70 475.789  13
 -10   8  -1 2564.64 604.653  10
 -10  -8  -1 1683.14 368.060   1
 -10   8   0 1044.54 368.444  10
 -10   8   0 857.148 303.377  11
 -10  -8   0 1376.31 459.816  13
 -10  -8   0 689.529 220.399   1
 -10  -8   0 744.331 299.774   5
 -10  -8   0 1000.99 374.527   3
 -10  -8   1 7098.38 699.317   1
 -10  -8   1 5929.63 778.629   5
 -10  -8   1 5089.96 782.899   3
 -10   8   1 6976.03 874.764  11
 -10   8   1 6900.85 951.546  10
 -10  -8   1 5571.82 848.681  13
 -10   8   1 7804.39 1040.45   2
 -10  -8   2 2515.57 501.756   5
 -10   8   2 2308.42 556.604  10
 -10  -8   2 1467.89 327.104   1
 -10   8   2 1806.79 512.918   2
 -10  -8   2 2377.44 537.178   3
 -10  -8   2 2167.86 536.475  13
 -10  -8   3 2175.82 519.522  13
 -10   8   3 3208.38 708.490   2
 -10  -8   3 2278.14 479.350   5
 -10  -8   3 2850.13 583.484   3
 -10   8   3 2866.45 601.950  10
 -10  -8   4 708.492 297.445   5
 -10   8   4 1140.27 397.614  10
 -10   8   4 737.289 388.755   2
 -10  -8   4 312.114 257.591  13
 -10  -8   4 761.308 313.802   3
 -10  -8   5 341.460 261.085   3
 -10   8   5 305.289 249.696   2
 -10  -8   5 319.049 248.350  13
 -10  -8   5-73.4550 195.162   5
 -10  -8   6 643.871 288.494  13
 -10  -8   6 874.550 301.687   5
 -10  -8   7 561.251 308.456  13
 -10  -8   8-0.44011 162.311  13
  -9   1 -13 1254.15 451.433  14
  -9  -1 -13 1358.95 437.294   6
  -9   1 -12 9617.33 1182.22   6
  -9  -1 -12 11476.4 1316.16   7
  -9   1 -12 10911.5 1294.71   7
  -9  -1 -12 9946.49 1091.07  15
  -9   1 -12 10756.1 1089.70  14
  -9  -1 -12 8850.06 1050.62   6
  -9  -1 -11 4601.87 784.979   7
  -9  -1 -11 3778.48 637.344  15
  -9   1 -11 4517.00 660.987  14
  -9   1 -11 3263.41 679.038   7
  -9   1 -10 1186.47 417.655   7
  -9  -1 -10 2129.53 539.928   7
  -9   1 -10 1415.60 375.039  14
  -9  -1 -10 1721.89 431.110  15
  -9   1  -9 13457.7 1258.16   7
  -9  -1  -9 11947.3 1185.78   7
  -9   1  -9 15164.5 1080.87  14
  -9  -1  -9 12029.7 1061.66  15
  -9  -1  -8 6458.90 722.524  15
  -9   1  -8 6500.18 647.747  14
  -9  -1  -8 7795.44 913.070   8
  -9   1  -8 6562.15 815.022   7
  -9  -1  -8 6097.94 475.594  13
  -9  -1  -8 6555.75 792.574   7
  -9  -1  -7 9165.46 956.032   8
  -9   1  -7 10398.0 991.342   8
  -9   1  -7 11101.3 1007.72   7
  -9  -1  -7 10167.7 876.727  15
  -9   1  -7 11904.8 822.989  14
  -9   1  -6 85409.8 3239.23   8
  -9  -1  -6 85303.3 3274.42   8
  -9   1  -6 94776.5 2813.57  14
  -9  -1  -6 90416.9 3038.82  15
  -9  -1  -5 14867.1 971.762  15
  -9   1  -5 16082.2 917.224   1
  -9   1  -5 12959.9 995.961   8
  -9  -1  -5 13297.7 1028.48   8
  -9   1  -5 14936.4 806.427  14
  -9  -1  -5 16205.0 866.372   1
  -9   1  -4 228551. 5816.75   1
  -9   1  -4 237020. 5629.51  14
  -9   1  -4 225243. 6152.91   8
  -9  -1  -4 229451. 6248.72   8
  -9  -1  -4 234856. 5695.28   1
  -9  -1  -3 9352.83 516.291   1
  -9   1  -3 7642.50 649.753   8
  -9   1  -3 8666.88 561.373   1
  -9   1  -3 8342.79 471.109  14
  -9  -1  -3 9244.39 737.679   8
  -9  -1  -2 239422. 6165.82   8
  -9  -1  -2 231404. 5765.64  11
  -9   1  -2 240369. 5748.02   1
  -9  -1  -2 249111. 5546.97   1
  -9  -1  -2 230271. 6086.14   4
  -9   1  -2 238824. 5492.25  14
  -9   1  -2 233944. 6045.12   8
  -9  -1  -1 27392.0 1084.66  11
  -9  -1  -1 28837.6 824.761   1
  -9  -1  -1 28547.7 1215.25   3
  -9   1  -1 28827.3 1202.49   8
  -9   1  -1 28580.9 831.262  14
  -9  -1  -1 28299.7 1255.57   4
  -9   1   0 86856.3 2478.02   5
  -9  -1   0 89784.9 2698.81   4
  -9   1   0 89252.2 2608.57   4
  -9  -1   0 84970.4 2561.28   3
  -9  -1   0 90684.2 2113.79  14
  -9   1   0 93017.0 2431.51   2
  -9  -1   1 47143.2 1208.39  14
  -9   1   1 45572.7 1561.75   5
  -9  -1   1 42306.0 1493.78   3
  -9  -1   1 45854.8 1637.45   4
  -9  -1   1 47133.2 1569.49  16
  -9   1   1 48316.6 1470.24   2
  -9   1   1 46275.5 1561.04   4
  -9  -1   1 42052.2 1615.03   5
  -9  -1   2 57295.5 1498.53  12
  -9  -1   2 50969.1 1962.00   7
  -9  -1   2 50826.4 1667.37   3
  -9  -1   2 53781.6 1900.84   5
  -9   1   2 51261.1 1888.16   7
  -9   1   2 48839.8 1330.34   3
  -9   1   2 57146.5 1670.58   2
  -9  -1   2 55418.4 1347.54   2
  -9   1   2 52344.9 1674.13   4
  -9  -1   2 53692.5 1701.71  16
  -9  -1   2 55043.2 1823.84   4
  -9   1   2 52506.4 1805.00   5
  -9  -1   3 96946.6 2702.81  16
  -9   1   3 101131. 2706.39   2
  -9   1   3 93844.7 2971.87   7
  -9  -1   3 91230.7 2964.10   5
  -9  -1   3 93423.5 3049.03   7
  -9   1   3 97705.8 2688.92   4
  -9   1   3 103559. 2853.92  12
  -9  -1   3 97222.7 2853.07   4
  -9  -1   3 98607.2 2433.82   2
  -9  -1   3 99025.2 2554.39  12
  -9   1   3 101313. 2522.79  10
  -9   1   3 92013.6 2896.52   5
  -9  -1   4 88426.6 2461.76  16
  -9   1   4 90292.3 2182.25  10
  -9   1   4 87662.0 2488.72   2
  -9  -1   4 81572.2 2768.74   5
  -9  -1   4 87298.8 2380.56  12
  -9  -1   4 79657.1 2796.37   7
  -9   1   4 86615.4 2445.11   4
  -9  -1   4 84640.5 2620.71   4
  -9   1   4 80871.2 2711.55   5
  -9   1   4 77606.7 2689.73   7
  -9   1   4 89464.7 2603.44  12
  -9  -1   4 88477.5 2300.95   2
  -9  -1   4 81595.3 2000.96  10
  -9   1   5 15179.9 983.251   5
  -9  -1   5 17067.3 949.939   4
  -9   1   5 12999.6 911.668   7
  -9  -1   5 17342.8 777.429   2
  -9   1   5 15539.1 564.492  16
  -9   1   5 15608.1 831.855   2
  -9   1   5 16184.5 826.260   4
  -9  -1   5 15930.1 806.824  16
  -9  -1   5 15068.8 704.057   1
  -9  -1   5 16161.7 810.086  12
  -9  -1   5 15296.4 998.244   5
  -9   1   5 17786.8 930.603  12
  -9  -1   5 14977.5 1024.50   7
  -9   1   6 109246. 3625.91   7
  -9   1   6 113867. 3716.05   5
  -9   1   6 124752. 3409.91   4
  -9   1   6 113509. 2849.12  16
  -9  -1   6 119957. 3307.46  16
  -9   1   6 121168. 3406.44   2
  -9  -1   6 122994. 3228.88   1
  -9  -1   6 128415. 3322.67   2
  -9  -1   6 116303. 3747.54   5
  -9  -1   6 123525. 3393.09  12
  -9   1   7 1571.03 356.619   5
  -9  -1   7 1736.03 283.671   2
  -9   1   7 1447.06 167.807  16
  -9   1   7 1463.68 300.722   6
  -9   1   7 1448.25 278.096   2
  -9   1   7 2100.73 321.405   4
  -9  -1   7 1340.76 243.016  16
  -9  -1   7 1377.94 337.649   5
  -9  -1   7 1599.83 256.069   1
  -9   1   8 66024.0 1849.74  16
  -9   1   8 64429.8 2727.16   5
  -9  -1   8 67937.2 2267.72   1
  -9   1   8 70085.4 2400.66   2
  -9  -1   8 60081.2 2607.59   5
  -9  -1   8 66339.4 2239.08  16
  -9  -1   8 68503.2 2330.64   2
  -9   1   9 2176.45 243.942  16
  -9   1   9 2503.87 414.338   2
  -9  -1   9 2272.53 348.122  16
  -9  -1   9 2032.23 338.106   1
  -9  -1   9 2992.49 534.748   5
  -9   1   9 1753.49 427.627   5
  -9  -1   9 2521.52 386.388   2
  -9   1  10 39789.1 1874.25   2
  -9  -1  10 44765.9 1862.44   1
  -9   1  10 37611.7 2192.88   5
  -9  -1  10 44764.7 1913.85   2
  -9  -1  10 36689.6 2092.05   5
  -9  -1  11 5556.13 805.299   5
  -9   1  11 5691.33 682.955   2
  -9  -1  11 5406.96 635.225   1
  -9  -1  11 5835.10 671.011   2
  -9  -1  12 5465.52 694.478   2
  -9   1  12 4709.50 661.964   2
  -9  -1  12 5875.74 863.930   5
  -9  -1  13 5073.60 704.229   2
  -9   1  13 5575.07 751.469   2
  -9  -3 -12 2263.76 601.776   7
  -9   3 -12 3474.18 642.039  14
  -9  -3 -11 13023.9 1322.09   7
  -9   3 -11 11003.0 1300.93   7
  -9   3 -11 12236.6 1150.88  14
  -9   3 -11 13472.6 1451.87   6
  -9  -3 -11 12518.1 1225.92  15
  -9   3 -10 4853.82 805.786   7
  -9   3 -10 4765.64 682.572  14
  -9  -3 -10 4938.71 733.240  15
  -9  -3 -10 5445.44 805.741   7
  -9  -3  -9 25938.6 1636.44  15
  -9   3  -9 23202.3 1735.26   7
  -9   3  -9 22779.2 1456.60  14
  -9  -3  -9 27652.5 1773.32   7
  -9  -3  -9 22571.4 1287.42  13
  -9  -3  -8 8158.14 736.737  13
  -9  -3  -8 8621.11 874.428  15
  -9  -3  -8 8346.69 992.553   8
  -9  -3  -8 8042.44 877.544   7
  -9   3  -8 8051.20 785.254  14
  -9   3  -8 9368.79 1013.61   7
  -9   3  -7 17951.3 1131.94  14
  -9  -3  -7 20872.3 1482.64   8
  -9   3  -7 17675.2 1333.08   7
  -9  -3  -7 16040.4 1039.94  13
  -9  -3  -7 17019.3 1203.55  15
  -9   3  -7 17041.9 984.995   5
  -9  -3  -6 2333.85 484.023   8
  -9   3  -6 3469.45 449.229  14
  -9   3  -6 1737.42 410.911   7
  -9   3  -6 2661.40 289.386  13
  -9   3  -6 2728.75 341.814   5
  -9  -3  -6 2244.54 407.692  15
  -9   3  -5 35787.7 1289.84   5
  -9  -3  -5 33814.3 1383.15   1
  -9  -3  -5 36827.7 1844.02   8
  -9  -3  -5 34339.0 1629.19  15
  -9   3  -5 36119.0 1521.12  14
  -9   3  -5 34300.7 1323.39  13
  -9   3  -5 33686.8 1718.28   7
  -9   3  -4 11177.1 706.231  13
  -9  -3  -4 10607.3 895.568   8
  -9   3  -4 10526.7 804.686   8
  -9  -3  -4 10955.6 808.034  15
  -9   3  -4 10540.8 545.256   5
  -9  -3  -4 10114.7 623.012   1
  -9   3  -4 11188.7 726.367  14
  -9  -3  -3 4471.21 544.563   8
  -9   3  -3 4466.01 248.690  11
  -9  -3  -3 3973.72 344.025   1
  -9   3  -3 4364.16 419.131  14
  -9   3  -3 4361.55 451.565  13
  -9  -3  -3 4639.62 483.594  15
  -9   3  -3 4530.10 474.451   8
  -9  -3  -2 16080.0 999.012   4
  -9   3  -2 16989.8 580.664   5
  -9  -3  -2 17805.2 716.394   1
  -9  -3  -2 16038.7 1035.96   3
  -9   3  -2 18232.3 877.939  14
  -9  -3  -2 17123.1 940.865  15
  -9  -3  -2 18424.6 1094.77   8
  -9   3  -2 17121.6 887.676   8
  -9   3  -2 17382.6 985.743  13
  -9  -3  -1 46087.9 1645.08  15
  -9   3  -1 45395.4 1224.45   5
  -9  -3  -1 46167.9 1828.12   8
  -9   3  -1 44094.4 1545.63   8
  -9  -3  -1 45774.3 1800.09   4
  -9  -3  -1 44882.3 1807.30  11
  -9  -3  -1 47215.9 1569.35  14
  -9   3  -1 45815.3 1824.46  13
  -9   3  -1 47298.6 1577.24  14
  -9  -3  -1 44215.7 1821.28   3
  -9  -3  -1 47080.1 1280.81   2
  -9   3   0 54569.5 1707.71   8
  -9   3   0 57425.3 2066.50  10
  -9  -3   0 57758.9 2013.08  16
  -9  -3   0 54679.8 1738.60  14
  -9  -3   0 53704.8 1989.34   4
  -9   3   0 51638.3 2046.35  13
  -9   3   0 56273.9 1518.31   5
  -9  -3   0 56565.2 1466.87   2
  -9  -3   0 52830.8 2001.11   3
  -9   3   0 56223.8 2027.09   2
  -9  -3   0 52174.7 2017.71  11
  -9  -3   1 129900. 3377.37  14
  -9   3   1 132780. 3681.88  10
  -9  -3   1 126839. 3718.48   5
  -9  -3   1 121061. 3682.51  11
  -9   3   1 128512. 3243.25   5
  -9  -3   1 132229. 3615.77   9
  -9  -3   1 124667. 3637.30   4
  -9  -3   1 118538. 3627.62   3
  -9   3   1 125766. 3696.86   2
  -9   3   1 121247. 3808.64  13
  -9  -3   1 130745. 3083.93   2
  -9  -3   1 124213. 3631.18  16
  -9  -3   1 130502. 3045.98   1
  -9  -3   1 121764. 3733.31   7
  -9  -3   2 12120.4 829.108  11
  -9  -3   2 13387.6 536.882   1
  -9  -3   2 12854.8 710.766  10
  -9  -3   2 13858.8 852.360  16
  -9   3   2 13684.3 712.250   5
  -9  -3   2 12615.8 865.972   5
  -9   3   2 12203.4 915.686  13
  -9  -3   2 14166.8 857.343   9
  -9  -3   2 11694.8 808.437   3
  -9  -3   2 12575.3 828.726   4
  -9  -3   2 11481.5 835.885   7
  -9   3   2 15058.1 921.959   2
  -9  -3   2 13694.8 597.915   2
  -9  -3   2 14393.6 733.451  14
  -9  -3   2 13809.2 480.395  12
  -9   3   2 12799.7 757.001   7
  -9   3   2 13428.6 804.684  10
  -9  -3   3 65491.0 2059.61  14
  -9  -3   3 58491.4 2298.18   7
  -9  -3   3 63508.6 1977.79  10
  -9  -3   3 63949.3 1797.38   1
  -9   3   3 61574.6 2069.00   7
  -9  -3   3 66769.3 2279.18  16
  -9   3   3 70906.7 2387.72   2
  -9   3   3 65931.6 1811.57   4
  -9   3   3 67500.3 2171.09  10
  -9   3   3 65668.9 2137.95   5
  -9  -3   3 66546.1 2395.27   5
  -9  -3   3 67006.7 1782.57  12
  -9  -3   4 29631.9 1074.11   1
  -9   3   4 34901.5 1516.76   2
  -9   3   4 27775.2 861.118   3
  -9   3   4 29101.8 1274.76   7
  -9   3   4 30852.9 1009.21   4
  -9  -3   4 29643.0 1125.92  10
  -9   3   4 32004.1 1302.07  10
  -9  -3   4 29573.0 1247.40  14
  -9  -3   4 32193.3 1106.90  12
  -9  -3   4 30325.8 1515.35   5
  -9   3   4 30288.0 1373.25   5
  -9   3   5 57825.9 1929.60  10
  -9   3   5 55737.5 2168.83   5
  -9   3   5 61975.8 2240.42   2
  -9  -3   5 61673.9 1825.01   1
  -9  -3   5 56280.8 1741.20  10
  -9  -3   5 57386.4 2299.61   5
  -9   3   5 59091.9 1676.19   4
  -9   3   5 51059.9 1959.42   7
  -9   3   5 52143.1 1653.23   3
  -9  -3   5 56661.7 1828.35  12
  -9   3   6 6379.31 636.350   2
  -9  -3   6 5613.22 472.720   1
  -9   3   6 5248.88 543.855   7
  -9   3   6 5660.39 420.058   4
  -9   3   6 4534.26 428.609   3
  -9  -3   6 7231.36 741.165   5
  -9  -3   6 5471.39 489.455  12
  -9   3   7 5557.54 632.334   2
  -9   3   7 4764.98 429.841   4
  -9  -3   7 5071.58 480.240   1
  -9   3   7 5493.31 607.133   7
  -9  -3   7 5627.76 667.237   5
  -9  -3   8 4406.61 616.791   5
  -9   3   8 4936.74 601.399   2
  -9  -3   8 5187.88 518.016   1
  -9   3   8 4360.53 501.325   6
  -9   3   8 4453.97 450.368   4
  -9  -3   9 3627.26 470.148   1
  -9   3   9 3055.68 450.123   6
  -9   3   9 4074.07 590.538   2
  -9  -3   9 4380.19 653.473   5
  -9  -3  10 4174.13 530.451   1
  -9  -3  10 3828.22 656.805   5
  -9   3  10 5499.43 696.350   2
  -9  -3  11 9844.83 1067.08   5
  -9  -3  11 11220.8 918.217   1
  -9   3  11 9662.27 976.352   2
  -9  -3  12 1182.07 408.497   5
  -9   3  12 1180.83 366.425   2
  -9  -3  12 1574.88 367.016   1
  -9  -3  13 5401.92 698.572   1
  -9  -3  13 4472.12 815.816   5
  -9  -5 -11 1790.90 502.546   7
  -9   5 -11 2518.19 562.129  14
  -9  -5 -10 4505.32 727.779   7
  -9   5 -10 4572.90 850.991   7
  -9   5 -10 5018.75 754.973  14
  -9   5 -10 3645.31 697.769  10
  -9  -5  -9 1826.11 428.234  13
  -9  -5  -9 2389.76 515.055  15
  -9   5  -9 2807.41 581.744  10
  -9   5  -9 1890.54 519.461   7
  -9   5  -9 2226.45 493.714  14
  -9  -5  -9 2157.40 478.742   7
  -9   5  -9 1713.04 540.847   6
  -9   5  -8 7309.23 825.698  14
  -9   5  -8 6412.47 874.920  10
  -9  -5  -8 5453.40 754.313   7
  -9   5  -8 5081.91 771.552   7
  -9  -5  -8 6195.10 875.138   8
  -9  -5  -8 5855.08 754.476  13
  -9  -5  -8 4851.23 709.467  15
  -9   5  -7 21601.7 1517.48   7
  -9  -5  -7 18844.3 1380.48  13
  -9   5  -7 20779.9 1363.95  14
  -9  -5  -7 19171.8 1504.54   8
  -9  -5  -7 19170.1 1392.20  15
  -9   5  -7 17267.1 1435.88  10
  -9   5  -6 4364.57 668.709  10
  -9   5  -6 4446.30 642.098   7
  -9  -5  -6 4370.25 618.911  15
  -9  -5  -6 4671.30 693.508   8
  -9   5  -6 4791.97 609.309  14
  -9  -5  -6 4376.18 638.335  13
  -9   5  -5 15869.6 1270.30  10
  -9  -5  -5 14372.0 1152.22  13
  -9   5  -5 16010.3 1148.96   7
  -9  -5  -5 13733.5 1046.87  15
  -9   5  -5 13924.9 1023.08  14
  -9   5  -5 13853.7 939.618  13
  -9  -5  -5 13851.6 1143.20   8
  -9  -5  -4 3818.96 521.964  15
  -9   5  -4 4797.44 667.973  10
  -9  -5  -4 4496.41 451.683   2
  -9   5  -4 4233.09 537.596  14
  -9  -5  -4 3640.74 555.230   8
  -9  -5  -4 5514.38 462.427   9
  -9   5  -4 5293.13 612.344   7
  -9   5  -3 6604.13 516.612  11
  -9   5  -3 8063.37 865.205  10
  -9  -5  -3 7476.74 693.255  15
  -9  -5  -3 8229.96 808.693   8
  -9  -5  -3 9089.15 874.439   3
  -9  -5  -3 8283.30 619.816   9
  -9   5  -3 8407.66 736.324  14
  -9  -5  -3 7404.24 550.156   2
  -9   5  -3 8467.84 720.455   7
  -9   5  -2 9073.41 891.088  10
  -9  -5  -2 9596.01 611.637   2
  -9   5  -2 9062.51 652.089  11
  -9   5  -2 9322.40 699.623   7
  -9  -5  -2 10081.6 726.638   9
  -9  -5  -2 8988.79 711.531  15
  -9  -5  -2 10049.6 855.412   8
  -9  -5  -2 9569.15 457.011  12
  -9  -5  -2 9336.00 870.642   3
  -9   5  -2 10192.9 790.857  14
  -9   5  -1 24669.7 1103.96   7
  -9  -5  -1 24458.5 1327.35   8
  -9  -5  -1 24983.0 1182.73  15
  -9  -5  -1 21388.9 1342.25   3
  -9   5  -1 26992.8 1531.21  10
  -9  -5  -1 23158.2 1012.68   2
  -9  -5  -1 24306.9 776.798  12
  -9  -5   0 8985.61 737.170   7
  -9   5   0 8787.68 834.763  10
  -9   5   0 8977.01 858.349   2
  -9  -5   0 9695.29 651.383  15
  -9  -5   0 9517.35 839.027   3
  -9  -5   0 9457.84 599.562   2
  -9  -5   0 9142.31 398.746  12
  -9  -5   1 9423.18 758.808   7
  -9   5   1 9733.37 560.890   7
  -9  -5   1 9144.98 784.319   6
  -9   5   1 9703.36 867.137  10
  -9  -5   1 10543.4 637.516   1
  -9  -5   1 9378.71 813.427   5
  -9  -5   1 10996.3 656.858   2
  -9   5   1 10823.2 932.156   2
  -9  -5   1 9722.60 857.792   3
  -9  -5   1 10574.5 474.307  12
  -9  -5   2 27374.7 1446.42   5
  -9  -5   2 23894.8 1312.37   7
  -9   5   2 29393.7 1530.73  10
  -9  -5   2 28717.7 1144.05   1
  -9   5   2 25501.6 938.255   7
  -9  -5   2 26751.5 1472.86   3
  -9   5   2 30585.0 1664.65   2
  -9  -5   2 26785.8 1177.61   2
  -9  -5   3 23730.5 1367.75   5
  -9  -5   3 21710.5 1350.56   3
  -9   5   3 25931.5 1417.06  10
  -9  -5   3 22486.5 1106.92   2
  -9  -5   3 24251.0 1062.37   1
  -9   5   3 24063.4 1494.53   2
  -9   5   3 21559.8 842.073   7
  -9  -5   4 20469.3 1008.47   1
  -9   5   4 21178.2 1283.02  10
  -9  -5   4 20434.3 1289.40   5
  -9   5   4 21286.6 871.047   7
  -9  -5   4 18573.6 1041.44   2
  -9   5   4 23653.3 1497.23   2
  -9   5   5 7177.57 521.104   7
  -9   5   5 8687.23 898.946   2
  -9   5   5 9327.30 817.203  10
  -9  -5   5 8001.81 803.279   5
  -9  -5   5 8025.15 620.432   1
  -9   5   6 4926.41 477.657   7
  -9   5   6 5296.61 456.674   3
  -9  -5   6 6180.11 563.308   1
  -9   5   6 6311.70 793.896   2
  -9  -5   6 4958.71 649.904   5
  -9   5   7 11247.5 1073.60   2
  -9  -5   7 10072.7 774.906   1
  -9  -5   7 10316.0 965.308   5
  -9   5   8 879.145 355.734   2
  -9  -5   8 1442.72 312.055   1
  -9  -5   8 1758.03 432.455   5
  -9  -5   9 4861.50 583.679   1
  -9  -5   9 4940.96 712.487   5
  -9   5   9 5735.24 810.276   2
  -9  -5  10 3297.84 504.982   1
  -9  -5  10 2548.47 536.902   5
  -9   5  10 4081.26 700.113   2
  -9  -5  11 1515.84 355.405   1
  -9   5  11 1076.70 441.217   2
  -9  -5  11 1886.99 496.983   5
  -9  -5  12 1786.10 484.675   5
  -9  -5  12 1698.75 410.863   1
  -9  -5  13 1905.65 555.648   5
  -9  -7  -9 441.635 282.998  13
  -9   7  -8 1710.02 472.827  14
  -9  -7  -8 579.608 301.630  13
  -9   7  -7 641.330 311.481  14
  -9  -7  -7 1486.45 470.433   8
  -9   7  -7 1405.41 488.340  10
  -9  -7  -7 740.222 354.505  15
  -9   7  -7 1449.68 510.376   6
  -9  -7  -7 50.3958 196.581  13
  -9   7  -6 553.101 319.033  10
  -9  -7  -6 966.456 332.168  15
  -9  -7  -6 811.953 316.589   8
  -9  -7  -6 1881.46 514.611  13
  -9   7  -6 544.969 348.384   6
  -9   7  -6 1450.08 417.687  14
  -9   7  -5 11329.3 1219.72  10
  -9  -7  -5 10980.7 1055.31  15
  -9   7  -5 11274.1 1070.87  14
  -9  -7  -5 13236.6 1296.51  13
  -9   7  -5 11802.0 1277.94   6
  -9  -7  -5 10778.1 1067.06   8
  -9   7  -4 7035.97 935.676  10
  -9  -7  -4 6261.72 824.425   3
  -9  -7  -4 5360.44 719.679   8
  -9  -7  -4 5969.75 729.783  15
  -9   7  -4 5568.50 746.248  14
  -9  -7  -4 5554.71 821.489  13
  -9  -7  -3 17054.7 1398.63   3
  -9   7  -3 20045.6 1596.69  10
  -9  -7  -3 20371.5 1313.73  15
  -9  -7  -3 21284.3 1622.83  13
  -9   7  -3 18179.2 1123.51  11
  -9  -7  -3 18581.8 1306.06   8
  -9  -7  -2 371.891 293.530  13
  -9   7  -2 431.357 301.156  10
  -9  -7  -2 416.315 236.298   8
  -9  -7  -2 608.657 306.049   3
  -9   7  -2 882.996 272.893  11
  -9  -7  -2 403.025 258.335  15
  -9  -7  -1 5487.09 743.588   3
  -9   7  -1 5748.83 811.105  10
  -9  -7  -1 5734.95 659.369   8
  -9  -7  -1 5507.49 800.825  13
  -9   7  -1 4431.09 591.222  11
  -9  -7  -1 5213.65 571.457  15
  -9  -7   0 7161.14 715.007   8
  -9   7   0 6665.07 856.256  10
  -9  -7   0 5550.11 743.223   3
  -9  -7   0 6515.77 630.300   1
  -9   7   0 5814.73 700.120  11
  -9  -7   0 5568.03 544.847  15
  -9  -7   1 2128.62 434.440   5
  -9  -7   1 2487.54 508.459   3
  -9  -7   1 2379.68 406.887   8
  -9   7   1 2856.00 594.541   2
  -9   7   1 2682.01 553.492  10
  -9  -7   1 2650.08 395.695   1
  -9   7   2 1939.20 458.203  10
  -9  -7   2 1698.08 327.579   1
  -9  -7   2 2028.60 433.985   5
  -9   7   2 1867.37 503.619   2
  -9  -7   2 2127.48 467.364   3
  -9  -7   3 795.464 234.691   1
  -9  -7   3 925.741 292.177   5
  -9  -7   3 655.602 263.852   3
  -9   7   3 1374.28 400.954  10
  -9   7   3 1337.74 437.568   2
  -9  -7   4 1527.82 334.942   1
  -9  -7   4 1555.87 434.709   3
  -9   7   4 1259.24 421.884   2
  -9   7   4 1116.71 353.846  10
  -9  -7   4 1216.45 348.252   5
  -9  -7   5 5988.27 802.538   3
  -9  -7   5 6388.79 661.496   1
  -9  -7   5 5459.80 731.070   5
  -9   7   5 6410.73 940.926   2
  -9  -7   6 1099.15 294.813   1
  -9  -7   6 1458.04 384.601   5
  -9   7   6 1744.38 576.029   2
  -9   7   7 7156.68 1023.63   2
  -9  -7   7 6622.96 707.607   1
  -9  -7   7 7355.74 869.691   5
  -9  -7   8-0.90363 123.549   1
  -9  -7   8 263.658 171.033   5
  -9  -7   9 3759.69 564.348   1
  -9  -7   9 3510.13 627.198   5
  -9  -7  10 1775.55 401.184   1
  -9   9  -5 1960.64 664.865   6
  -9  -9  -1 1868.36 478.705   5
  -9  -9   0 897.569 327.558   5
  -9   9   0 967.743 343.128  11
  -9   9   1 368.006 236.946  11
  -9  -9   1 815.115 339.046   5
  -9   9   2 2397.76 574.381  11
  -9   9   3-176.246 199.799  11
  -8   0 -13 274.752 291.486   6
  -8   0 -13 10.9964 213.959  14
  -8   0 -12 169.804 239.704   7
  -8   0 -12 930.446 386.109   6
  -8   0 -11 535.914 322.356   7
  -8   0 -10 30204.0 1964.91   7
  -8   0  -9-128.948 223.150   7
  -8   0  -9-81.0548 133.700  15
  -8   0  -8 48937.5 2308.09   7
  -8   0  -8 42928.9 1244.73  13
  -8   0  -7 320.405 198.574   8
  -8   0  -7-78.4527 188.637   7
  -8   0  -6 161260. 4920.96   8
  -8   0  -5 122.630 89.8777   1
  -8   0  -5-76.3654 126.997   8
  -8   0  -4 119375. 3243.02   1
  -8   0  -4 117580. 3610.79   8
  -8   0  -3 121.992 62.0962   1
  -8   0  -3 47.1301 104.321   8
  -8   0  -2 36891.3 1155.06   1
  -8   0  -2 36530.2 1445.84   8
  -8   0  -2 35121.4 1092.62  11
  -8   0  -1 82.9454 76.6533   4
  -8   0  -1-24.5615 97.3163   8
  -8   0  -1 10.4377 27.5797   1
  -8   0   0 45363.7 1541.54   4
  -8   0   0 45302.4 1399.62   3
  -8   0   0 42962.5 1458.68   5
  -8   0   1 4.26867 47.1180   5
  -8   0   1 111.092 44.1512   2
  -8   0   1-15.4385 54.7314   4
  -8   0   1 184.063 67.3804   3
  -8   0   2 52128.1 1392.84   2
  -8   0   2 47878.4 1700.45   5
  -8   0   2 51781.1 1503.24  16
  -8   0   2 53731.5 1525.72  12
  -8   0   2 46222.7 1766.72   7
  -8   0   2 45667.4 1391.23   3
  -8   0   2 48260.5 1594.97   4
  -8   0   3 152.436 69.3442   2
  -8   0   3 5.93900 65.2552   5
  -8   0   3 101.091 83.1289   4
  -8   0   3 12.8989 52.6256  12
  -8   0   3 102.097 62.7849  16
  -8   0   4 280413. 7404.76   5
  -8   0   4 302611. 6909.60  16
  -8   0   4 305435. 7024.58   2
  -8   0   4 312053. 7225.79   4
  -8   0   4 282283. 7443.69   7
  -8   0   4 308220. 7139.33  12
  -8   0   5 59.6248 69.3116  12
  -8   0   5 57.1224 78.0549   2
  -8   0   5 41.2284 89.4328   7
  -8   0   5-74.5262 93.7062   4
  -8   0   5 58.2488 123.362   5
  -8   0   6 242545. 5628.66  16
  -8   0   6 239538. 5959.65  12
  -8   0   6 222286. 6223.34   5
  -8   0   6 214096. 6201.74   7
  -8   0   6 240501. 6032.73   4
  -8   0   6 237683. 5844.88   2
  -8   0   7-122.862 108.053   2
  -8   0   7 243.121 190.740   5
  -8   0   7 65.8751 78.0732  16
  -8   0   8 9618.17 728.984   2
  -8   0   8 8265.35 569.438  16
  -8   0   8 8828.04 854.827   5
  -8   0   9-62.0159 86.0330  16
  -8   0   9 227.244 176.158   2
  -8   0   9 214.929 196.359   5
  -8   0  10 14194.3 985.555  13
  -8   0  10 15699.8 1064.93   2
  -8   0  10 14649.8 866.684  16
  -8   0  10 13943.5 1218.11   5
  -8   0  11 156.524 138.547   2
  -8   0  11-7.79718 160.802   5
  -8   0  12 3779.36 581.797   2
  -8   0  13-168.275 201.613   2
  -8   2 -13 2834.16 596.331  14
  -8  -2 -12 1257.58 418.329  15
  -8   2 -12 757.342 304.757   6
  -8   2 -12 920.618 407.329   7
  -8  -2 -12 1528.35 504.073   7
  -8   2 -12 1025.83 391.342  14
  -8   2 -11 18880.8 1400.89  14
  -8   2 -11 17607.3 1573.73   6
  -8  -2 -11 14554.2 1232.06   6
  -8   2 -11 18248.7 1603.76   7
  -8  -2 -11 15613.5 1331.03  15
  -8  -2 -11 18929.7 1558.83   7
  -8  -2 -10 7627.23 888.899  15
  -8  -2 -10 8784.00 1018.19   7
  -8   2 -10 10979.0 996.060  14
  -8   2 -10 10361.2 1142.12   7
  -8  -2  -9 12335.8 1072.66  15
  -8   2  -9 11392.9 963.913  14
  -8  -2  -9 11881.4 1135.09   7
  -8   2  -9 10634.2 1103.30   7
  -8  -2  -9 11173.4 748.903  13
  -8   2  -8 17887.2 1142.22  14
  -8  -2  -8 16990.9 1196.21  15
  -8  -2  -8 17947.2 1304.47   7
  -8  -2  -8 16081.8 1341.27   8
  -8   2  -8 15706.4 1307.88   7
  -8  -2  -8 15209.3 897.737  13
  -8   2  -7 801.735 229.810   5
  -8   2  -7 843.710 279.170   7
  -8   2  -7 368.046 168.170  14
  -8  -2  -7 865.088 328.505   8
  -8  -2  -7 949.307 273.630  15
  -8  -2  -7 611.086 186.587  13
  -8   2  -6 62602.6 1777.46  13
  -8   2  -6 73956.7 2366.22  14
  -8   2  -6 67602.1 2665.83   7
  -8  -2  -6 66144.8 2707.20   8
  -8  -2  -6 68638.9 2484.18  15
  -8   2  -6 67488.3 2258.88   5
  -8  -2  -5 30399.4 1250.08   1
  -8   2  -5 31004.4 1294.09  14
  -8   2  -5 28107.4 1035.05  13
  -8  -2  -5 31279.3 1455.81  15
  -8  -2  -5 30410.6 1590.42   8
  -8   2  -5 28300.3 1485.78   8
  -8  -2  -4 80018.7 2645.00  15
  -8   2  -4 79441.5 2555.87   1
  -8   2  -4 84160.8 2744.37   8
  -8   2  -4 79316.8 2299.30  13
  -8  -2  -4 85124.1 2875.32   8
  -8   2  -4 84619.0 2440.39  14
  -8  -2  -4 79863.8 2351.44   1
  -8  -2  -3 73876.9 2135.20   1
  -8  -2  -3 78704.8 2480.83  15
  -8   2  -3 81362.3 2253.72  14
  -8   2  -3 77046.5 2479.77   8
  -8   2  -3 74678.8 2376.82   1
  -8  -2  -3 79664.0 2651.80   8
  -8  -2  -2 61599.4 1985.45  15
  -8   2  -2 57014.8 1931.04   8
  -8  -2  -2 56548.2 2064.14   3
  -8  -2  -2 60888.0 1655.56   1
  -8  -2  -2 58871.6 2058.32   4
  -8   2  -2 61149.9 1766.10  14
  -8  -2  -2 60407.1 2133.05   8
  -8  -2  -1 162788. 4379.16  11
  -8   2  -1 167239. 4256.22   8
  -8  -2  -1 168725. 4479.79   4
  -8  -2  -1 169001. 3880.83   1
  -8   2  -1 172736. 4100.85  14
  -8  -2  -1 161951. 4460.86   3
  -8  -2  -1 175906. 4103.73  14
  -8   2  -1 164692. 3987.19   5
  -8  -2   0 79726.4 1840.47   1
  -8  -2   0 80141.7 2392.77  16
  -8  -2   0 78387.0 2396.80  11
  -8   2   0 80976.9 2359.47   2
  -8  -2   0 77823.7 2410.95   4
  -8   2   0 77424.2 2093.80   5
  -8  -2   0 75834.7 2391.10   3
  -8  -2   0 77478.4 1803.13   2
  -8  -2   0 77862.9 2082.58  14
  -8  -2   1 94382.6 2774.23   4
  -8   2   1 93469.8 2724.26   2
  -8   2   1 92439.6 2538.31   5
  -8  -2   1 97350.6 2226.48   2
  -8   2   1 93505.6 2514.95   4
  -8  -2   1 96842.2 2476.39  14
  -8  -2   1 89720.9 2723.76   3
  -8  -2   1 92377.2 2818.99   5
  -8  -2   1 94546.9 2732.68  16
  -8   2   1 101958. 2737.42  10
  -8  -2   1 92986.5 2893.58   7
  -8  -2   1 94515.5 2179.82   1
  -8  -2   2 18673.5 585.732   1
  -8  -2   2 18230.8 1006.41   7
  -8   2   2 17924.4 825.135  10
  -8  -2   2 18721.2 911.487   3
  -8  -2   2 17764.5 907.819   4
  -8  -2   2 18321.7 757.231  14
  -8   2   2 18101.7 897.865   7
  -8   2   2 18901.5 911.502   2
  -8   2   2 16789.6 823.853   5
  -8  -2   2 19169.1 912.606  16
  -8  -2   2 18700.7 602.483  12
  -8  -2   2 19264.0 998.522   5
  -8   2   2 17243.3 726.573   4
  -8   2   3 83339.1 2230.36   4
  -8  -2   3 85026.2 2530.19  16
  -8   2   3 87355.5 2373.89  10
  -8  -2   3 85314.7 2589.39   4
  -8   2   3 86956.7 2559.83   2
  -8  -2   3 78918.0 2197.03  10
  -8  -2   3 81388.6 2687.84   5
  -8  -2   3 84202.5 2350.62  14
  -8  -2   3 80298.4 2691.19   7
  -8   2   3 81628.9 2510.03   5
  -8  -2   3 85326.2 2137.26   1
  -8  -2   3 86393.3 2194.53  12
  -8   2   3 80750.0 2504.00   7
  -8  -2   4 86803.4 2874.03   5
  -8   2   4 85640.4 2428.85  10
  -8   2   4 80951.2 2628.41   7
  -8   2   4 94753.0 2729.22   2
  -8  -2   4 90933.0 2754.98   4
  -8  -2   4 87371.6 2349.31   1
  -8   2   4 93080.1 2802.55  12
  -8  -2   4 93064.1 2698.61  16
  -8  -2   4 83250.0 2851.83   7
  -8   2   4 89503.5 2378.15   4
  -8  -2   4 89345.0 2421.97  12
  -8   2   4 85196.1 2728.15   5
  -8  -2   4 88277.4 2262.46  10
  -8   2   5 45604.4 1747.25  12
  -8  -2   5 37105.1 1765.38   7
  -8  -2   5 44242.4 1502.09  12
  -8   2   5 41561.4 1413.04   4
  -8   2   5 46512.0 1706.14   2
  -8   2   5 41392.3 1808.37  13
  -8  -2   5 44702.3 1658.90  16
  -8   2   5 39495.5 1645.05   7
  -8  -2   5 43434.0 1426.46   1
  -8  -2   5 42699.4 1815.46   5
  -8   2   5 39044.2 1720.54   5
  -8  -2   5 42763.6 1715.18   4
  -8  -2   6 64396.4 2185.08  16
  -8   2   6 65581.4 2240.45   2
  -8  -2   6 59468.8 2372.86   5
  -8   2   6 63122.7 1981.24   4
  -8   2   6 59573.5 2364.29   5
  -8  -2   6 61224.6 2052.30  12
  -8   2   6 58415.3 2230.01   7
  -8  -2   6 61403.3 1963.81   1
  -8   2   6 61836.7 2370.08  13
  -8  -2   7 24940.6 1145.92   1
  -8   2   7 28355.1 1360.30   2
  -8  -2   7 23233.4 1388.79   5
  -8   2   7 26073.9 1161.45   4
  -8   2   7 24434.9 1439.41   5
  -8   2   7 24751.1 1262.53   6
  -8   2   8 15623.9 1028.39   6
  -8  -2   8 17236.5 973.249   1
  -8  -2   8 17017.3 1199.31   5
  -8   2   8 17570.8 1097.36   2
  -8  -2   9 19917.8 1373.48   5
  -8  -2   9 19820.6 1122.57   1
  -8   2   9 18891.9 648.979  16
  -8   2   9 21105.3 1261.97   2
  -8  -2  10 6998.52 699.033   1
  -8   2  10 9036.98 844.523   2
  -8  -2  10 7388.77 865.357   5
  -8   2  11 15879.0 1197.34   2
  -8  -2  11 15437.0 1097.73   1
  -8  -2  11 15116.6 1307.78   5
  -8  -2  12 2590.25 486.488   1
  -8  -2  12 2135.92 522.556   5
  -8   2  12 2413.43 509.105   2
  -8   2  13 8258.47 958.012   2
  -8  -2  13 8624.57 885.358   1
  -8  -2  14 1361.15 383.398   1
  -8  -4 -12 4266.26 798.498   7
  -8   4 -12 5407.23 851.078  14
  -8   4 -11 13586.5 1442.46   7
  -8   4 -11 13713.6 1265.51  14
  -8  -4 -11 10834.7 1187.42   7
  -8   4 -11 16405.0 1638.99   6
  -8  -4 -10 3888.66 652.108  15
  -8  -4 -10 2602.28 556.140   7
  -8   4 -10 3406.77 685.047   7
  -8   4 -10 3701.75 758.609   6
  -8   4 -10 3175.16 575.359  14
  -8  -4  -9 11447.9 1095.12  15
  -8   4  -9 11340.3 1037.21  14
  -8   4  -9 12129.2 1231.62   7
  -8  -4  -9 10466.7 919.684  13
  -8  -4  -9 11589.9 1111.11   7
  -8  -4  -8 1788.83 423.748  15
  -8  -4  -8 1736.20 470.150   8
  -8   4  -8 1675.08 455.296   7
  -8  -4  -8 1390.23 383.677   7
  -8  -4  -8 1083.43 297.256  13
  -8   4  -8 1872.41 415.499  14
  -8   4  -7 4610.95 591.512  14
  -8  -4  -7 4434.13 685.362   8
  -8   4  -7 3588.02 596.161   7
  -8  -4  -7 4871.32 651.643  15
  -8  -4  -7 3203.68 496.048  13
  -8  -4  -6 443.120 260.487   8
  -8   4  -6 456.941 143.800   5
  -8   4  -6 825.722 273.653  14
  -8  -4  -6 521.429 229.023  13
  -8  -4  -6 656.413 274.944  15
  -8   4  -6 501.234 287.954   7
  -8   4  -5 1164.59 313.780   7
  -8   4  -5 1074.94 161.001   5
  -8  -4  -5 1217.61 328.119   8
  -8  -4  -5 1190.87 295.710  15
  -8   4  -5 1250.35 285.335  14
  -8   4  -5 1029.85 227.536  13
  -8  -4  -4 41533.4 1792.39  15
  -8  -4  -4 41580.8 1553.45   1
  -8  -4  -4 42665.6 1952.47   8
  -8   4  -4 44107.8 1774.15  14
  -8   4  -4 41358.7 1674.80  13
  -8   4  -4 44068.8 1877.47   7
  -8   4  -3 78958.6 2232.46  11
  -8  -4  -3 81480.0 2906.25   3
  -8   4  -3 84057.4 2984.12  10
  -8  -4  -3 81999.7 2364.82   2
  -8   4  -3 78802.0 2665.66  13
  -8   4  -3 81980.6 2703.89   7
  -8  -4  -3 77218.4 2815.46   8
  -8  -4  -3 82636.1 2695.48  15
  -8  -4  -3 85311.5 2405.70   9
  -8   4  -3 81069.3 2642.63  14
  -8  -4  -2 96570.6 2605.01   2
  -8   4  -2 89789.4 2634.15  11
  -8   4  -2 101215. 3266.79  10
  -8  -4  -2 100297. 2995.83  14
  -8   4  -2 96288.2 2924.63  14
  -8  -4  -2 97077.0 3097.65   8
  -8  -4  -2 89123.1 2967.29   4
  -8   4  -2 90873.8 3034.84  13
  -8  -4  -2 98726.5 2789.96   9
  -8  -4  -2 95148.3 2897.44  15
  -8  -4  -2 93510.3 3145.59   3
  -8  -4  -1 78259.3 2168.79   2
  -8  -4  -1 78986.7 2404.28  15
  -8   4  -1 82253.9 2788.81  10
  -8  -4  -1 76166.9 2404.12   9
  -8   4  -1 74293.5 2652.94  13
  -8  -4  -1 75359.0 2558.37   8
  -8  -4  -1 72106.5 2508.85   4
  -8   4  -1 73477.6 2102.17   8
  -8  -4  -1 76510.0 2462.61  14
  -8  -4  -1 79160.4 1892.00  12
  -8  -4  -1 73373.7 2648.79   3
  -8  -4   0 42286.4 1822.97   3
  -8   4   0 43157.5 1312.28   8
  -8  -4   0 47809.0 1196.36  12
  -8  -4   0 46910.4 1742.08   9
  -8  -4   0 41640.8 1717.64   4
  -8   4   0 47873.0 1917.83  10
  -8  -4   0 48072.5 1476.19   2
  -8  -4   0 47639.3 1595.79  15
  -8  -4   0 43696.4 1762.44   7
  -8  -4   0 43884.4 1663.00  14
  -8   4   0 47596.5 1936.14   2
  -8  -4   1 84673.9 2740.48  10
  -8   4   1 92184.7 2961.28  10
  -8  -4   1 93031.8 2519.24   2
  -8   4   1 94999.1 3067.66   2
  -8  -4   1 90568.6 2957.50   3
  -8  -4   1 90795.6 2925.70   5
  -8  -4   1 91286.1 2860.00   4
  -8  -4   1 92593.5 2466.67   1
  -8  -4   1 91404.6 2754.81  14
  -8  -4   1 83394.8 2823.65   7
  -8  -4   1 90347.8 2858.12   9
  -8  -4   2 10584.0 709.398  10
  -8   4   2 9473.71 744.984  10
  -8   4   2 11026.5 570.568   7
  -8  -4   2 11015.2 821.194   3
  -8  -4   2 11446.0 598.677   1
  -8  -4   2 11052.6 640.790   2
  -8   4   2 11837.5 886.825   2
  -8  -4   2 10312.0 762.476   7
  -8  -4   2 10665.2 713.186  14
  -8  -4   2 10916.1 806.637   5
  -8  -4   3 29783.7 1112.11   1
  -8  -4   3 27177.2 1161.56   2
  -8   4   3 29138.3 1366.06  10
  -8  -4   3 27053.2 1364.21   7
  -8   4   3 30338.3 1519.53   2
  -8  -4   3 27447.7 1220.40  10
  -8   4   3 27357.3 1035.80   7
  -8  -4   3 28441.9 1426.98   5
  -8  -4   4 7696.30 578.611  10
  -8  -4   4 8209.99 545.392   1
  -8   4   4 8421.51 687.308  10
  -8  -4   4 8142.02 737.417   5
  -8   4   4 8831.94 795.319   2
  -8   4   4 6937.07 504.815   7
  -8   4   5 319.513 195.002   2
  -8  -4   5 491.520 235.307   5
  -8  -4   5 198.040 88.4934  10
  -8   4   5 294.594 124.136   7
  -8   4   5 217.446 102.476   3
  -8   4   5 285.251 65.9260   4
  -8  -4   5 260.373 140.865   1
  -8  -4   6 5581.83 654.119   5
  -8   4   6 4880.20 626.804   2
  -8  -4   6 4722.52 472.225   1
  -8   4   6 4736.37 496.475   7
  -8   4   6 4877.71 323.978   4
  -8   4   6 5397.56 487.177   3
  -8  -4   7 20428.3 1087.69   1
  -8   4   7 17967.4 1060.13   3
  -8   4   7 19823.5 846.868   4
  -8   4   7 18277.5 916.993   6
  -8   4   7 19191.2 1126.04   7
  -8  -4   7 18763.0 1279.96   5
  -8  -4   8 21949.4 1199.15   1
  -8   4   8 26297.4 1570.52   2
  -8   4   8 21471.4 1284.87   3
  -8  -4   8 23232.3 1485.77   5
  -8   4   9 14658.3 1199.31   2
  -8  -4   9 13660.7 972.564   1
  -8  -4   9 13153.0 1131.81   5
  -8  -4  10 2135.30 465.037   5
  -8  -4  10 2759.59 450.517   1
  -8   4  10 3344.66 586.209   2
  -8  -4  11 9584.09 881.594   1
  -8   4  11 9716.65 1037.45   2
  -8  -4  11 6889.56 893.445   5
  -8  -4  12 6378.89 747.319   1
  -8   4  12 6855.98 908.821   2
  -8  -4  12 6411.90 893.893   5
  -8  -4  13 2381.26 482.895   1
  -8  -4  13 1457.28 456.976   5
  -8   6 -10 1870.76 511.270  14
  -8   6 -10 1495.66 470.072   7
  -8  -6 -10 1582.63 455.275  13
  -8   6  -9 6052.96 889.366  10
  -8  -6  -9 7901.31 998.249  15
  -8   6  -9 6189.78 1016.84   6
  -8  -6  -9 5716.98 808.133  13
  -8   6  -9 6844.02 929.512   7
  -8   6  -9 6117.23 846.360  14
  -8  -6  -8 1069.90 378.999  13
  -8  -6  -8 1678.21 403.224   7
  -8   6  -8 1050.28 359.461  10
  -8   6  -8 1997.31 480.667   7
  -8   6  -8 2002.99 581.329   6
  -8   6  -8 1634.15 437.977  14
  -8  -6  -8 1868.01 482.144  15
  -8   6  -7 9398.69 1174.94   6
  -8   6  -7 8654.30 1038.81  10
  -8   6  -7 9896.64 999.194   7
  -8  -6  -7 11085.1 1081.88  15
  -8  -6  -7 8446.97 992.000   8
  -8  -6  -7 8704.37 858.138   7
  -8  -6  -7 9334.34 1020.32  13
  -8   6  -7 8257.04 921.892  14
  -8   6  -6 983.093 376.830  10
  -8   6  -6 851.350 288.484  14
  -8  -6  -6 902.272 341.609  13
  -8  -6  -6 1747.37 431.840  15
  -8  -6  -6 1817.22 450.974   8
  -8   6  -6 1051.15 313.038   7
  -8   6  -5 7089.94 744.957   7
  -8   6  -5 6320.82 728.140  14
  -8   6  -5 7992.84 947.610  10
  -8  -6  -5 6156.71 766.468   8
  -8  -6  -5 6456.58 822.167  13
  -8  -6  -5 6212.85 742.200  15
  -8   6  -4 14820.5 1279.74  10
  -8  -6  -4 15835.4 1245.52   3
  -8   6  -4 16164.0 1069.56   7
  -8  -6  -4 17758.2 879.204  12
  -8  -6  -4 17316.7 1232.15   8
  -8  -6  -4 16769.1 1177.52  15
  -8   6  -4 15709.2 1157.25  14
  -8  -6  -4 17001.0 1343.09  13
  -8   6  -3 13141.7 858.593  11
  -8   6  -3 12014.3 1119.03  10
  -8  -6  -3 14708.1 1174.91   3
  -8   6  -3 12993.3 863.369   7
  -8  -6  -3 12858.8 1014.68   8
  -8   6  -3 13115.1 1027.60  14
  -8  -6  -3 14439.6 1035.37  15
  -8  -6  -3 14236.1 725.456  12
  -8  -6  -3 15221.4 1237.14  13
  -8   6  -2 9201.82 636.943   7
  -8  -6  -2 8892.20 747.022  15
  -8  -6  -2 9862.64 835.852   8
  -8   6  -2 9605.87 966.202  10
  -8  -6  -2 9231.92 959.518  13
  -8  -6  -2 9190.09 897.114   3
  -8  -6  -2 7780.71 669.546   7
  -8   6  -2 7997.61 695.190  11
  -8  -6  -2 9325.94 540.489  12
  -8  -6  -1 3534.65 437.054  15
  -8   6  -1 3139.57 446.863  11
  -8   6  -1 3109.49 538.087  10
  -8  -6  -1 2732.52 423.635   8
  -8   6  -1 3164.32 305.061   7
  -8  -6  -1 2806.52 391.053   7
  -8  -6  -1 3774.55 554.600   3
  -8  -6  -1 3811.39 321.949  12
  -8  -6  -1 3210.52 411.575   6
  -8  -6   0 4603.53 355.850  12
  -8   6   0 4069.99 607.576  10
  -8  -6   0 4179.24 450.149   2
  -8   6   0 4226.05 273.653   7
  -8  -6   0 4401.08 492.189   7
  -8  -6   0 4390.48 525.543   8
  -8   6   0 4175.97 258.057   7
  -8  -6   0 4645.06 525.676   6
  -8  -6   0 4975.70 479.198  15
  -8  -6   0 4150.49 593.675   3
  -8   6   0 4139.69 624.439   2
  -8  -6   1 20538.0 1266.06   5
  -8  -6   1 20884.6 949.723  15
  -8  -6   1 18884.0 853.812  12
  -8   6   1 19148.7 1386.72   2
  -8  -6   1 17191.6 1038.81   7
  -8  -6   1 20031.6 1043.59   1
  -8  -6   1 19601.8 1313.02   3
  -8   6   1 17564.5 1283.18  10
  -8  -6   2 8496.76 780.683   5
  -8   6   2 8378.02 853.290  10
  -8   6   2 8277.97 900.447   2
  -8  -6   2 7831.05 623.983   1
  -8  -6   2 7530.82 792.170   3
  -8  -6   2 7048.69 660.986   7
  -8   6   3 24205.7 1600.54   2
  -8   6   3 23261.0 1468.67  10
  -8  -6   3 20758.3 1108.30   1
  -8  -6   3 21936.3 1336.16   5
  -8  -6   3 21631.4 1404.06   3
  -8  -6   4 7625.42 659.761   1
  -8   6   4 8749.21 975.492   2
  -8   6   4 9730.12 907.413  10
  -8  -6   4 7271.63 766.389   5
  -8  -6   5 7680.22 800.585   5
  -8  -6   5 8170.55 691.708   1
  -8   6   5 8392.63 987.508   2
  -8  -6   6 5363.84 676.822   5
  -8  -6   6 4436.12 526.523   1
  -8   6   6 5071.72 763.067   2
  -8  -6   7 5112.06 675.196   5
  -8   6   7 6134.85 869.607   2
  -8  -6   7 4711.71 564.514   1
  -8  -6   8 497.225 262.541   5
  -8  -6   8 334.174 204.787   1
  -8   6   8 150.782 177.303   2
  -8  -6   9 787.912 319.121   5
  -8  -6   9 1514.82 354.699   1
  -8   6   9 1933.81 534.145   2
  -8  -6  10 985.684 367.027   5
  -8  -6  10 559.803 258.852   1
  -8   6  10 1527.50 481.966   2
  -8  -6  11 180.242 166.642   1
  -8  -6  11 436.942 237.750   5
  -8   8  -6 936.787 427.777   6
  -8   8  -6 883.126 338.833  14
  -8  -8  -6 1569.18 446.788  15
  -8  -8  -5 5119.62 861.316  13
  -8   8  -5 4629.71 831.283   6
  -8  -8  -5 4927.71 735.021  15
  -8   8  -5 5572.43 808.747  14
  -8  -8  -4 2607.58 511.786  15
  -8   8  -4 3195.66 668.510  10
  -8   8  -4 3038.51 653.494   6
  -8  -8  -4 2562.14 607.715  13
  -8  -8  -4 2414.43 538.653   3
  -8  -8  -3 1635.01 388.462  15
  -8   8  -3 2234.35 539.338   6
  -8   8  -3 1583.22 497.063  10
  -8  -8  -3 752.852 385.998  13
  -8  -8  -3 1339.26 417.787   3
  -8  -8  -2 1647.49 418.964   3
  -8   8  -2 2325.26 463.720  11
  -8   8  -2 2886.17 632.422  10
  -8   8  -2 2323.70 497.879   6
  -8  -8  -2 1750.45 373.644  15
  -8  -8  -2 2644.13 617.020  13
  -8   8  -1 40.1699 181.405  10
  -8  -8  -1-75.4447 151.735   3
  -8  -8  -1 316.020 167.470  13
  -8   8  -1 88.8812 205.592  11
  -8   8  -1 41.7459 142.227   6
  -8  -8   0 1586.40 400.790   5
  -8   8   0 1831.75 495.930  10
  -8  -8   0 2165.58 539.782  13
  -8   8   0 1386.39 380.188  11
  -8  -8   0 1548.44 349.111   1
  -8  -8   0 1850.18 453.884   3
  -8   8   1 980.277 361.256  11
  -8   8   1 2203.03 576.899   2
  -8   8   1 1191.20 436.515  10
  -8  -8   1 1410.06 374.604   5
  -8  -8   1 2272.62 546.135  13
  -8  -8   1 1579.59 352.292   1
  -8  -8   1 1592.11 424.534   3
  -8  -8   2-50.4191 204.711  13
  -8  -8   2 102.357 188.517   5
  -8  -8   2 204.252 261.892   3
  -8  -8   2 250.481 195.304   1
  -8   8   2 220.792 246.761  10
  -8   8   2 45.9352 191.398   2
  -8   8   3 4201.44 781.092   2
  -8  -8   3 3630.63 645.398   3
  -8  -8   3 4078.47 551.491   1
  -8  -8   3 3798.43 582.486   5
  -8   8   3 3630.82 672.637  10
  -8  -8   3 4564.38 737.125  13
  -8  -8   4 1698.33 365.986   1
  -8  -8   4 1058.34 336.270   5
  -8   8   4 1203.35 466.125   2
  -8  -8   4 1146.93 352.608   3
  -8  -8   4 1410.29 415.694  13
  -8   8   5 5473.31 929.299   2
  -8  -8   5 5009.90 625.351   1
  -8  -8   5 4201.22 630.087   5
  -8  -8   5 5446.50 799.439   3
  -8  -8   5 4550.07 718.105  13
  -8   8   6 332.896 346.111   2
  -8  -8   6 163.177 182.274  13
  -8  -8   6 209.363 152.234   1
  -8  -8   6 44.0701 204.956   3
  -8  -8   7 736.240 259.499   1
  -8  -8   7 538.635 272.153  13
  -8  -8   8 519.017 245.698   1
  -8  -8   9 796.593 323.360   1
  -7   1 -13 829.695 349.323  14
  -7  -1 -13 788.387 340.260  15
  -7   1 -13 1147.34 449.243   6
  -7  -1 -13 570.654 296.395   6
  -7  -1 -12 10138.1 1072.94  15
  -7  -1 -12 12876.7 1339.86   7
  -7   1 -12 11376.7 1237.82   6
  -7   1 -12 11472.4 1299.35   7
  -7  -1 -12 10697.2 1111.00   6
  -7   1 -12 11787.6 1154.64  14
  -7  -1 -11 447.989 247.250  15
  -7  -1 -11 34.2334 158.854   6
  -7   1 -11 499.845 300.743   7
  -7  -1 -11 117.445 150.847   7
  -7   1 -11 228.642 166.599   6
  -7   1 -11 271.802 192.721  14
  -7   1 -10 57408.1 2814.82   7
  -7  -1 -10 59905.8 2806.33   7
  -7   1 -10 62327.7 2584.99  14
  -7  -1  -9 3866.91 578.873  15
  -7   1  -9 5078.06 723.819   7
  -7  -1  -9 5243.33 715.602   7
  -7  -1  -9 4158.44 344.027  13
  -7   1  -9 5445.40 648.820  14
  -7  -1  -8 42398.4 1954.14  15
  -7   1  -8 46336.1 2238.02   7
  -7  -1  -8 44724.1 2160.11   7
  -7   1  -8 45776.0 1938.20  14
  -7  -1  -8 42075.8 1441.54  13
  -7  -1  -7 24401.4 1461.04   7
  -7  -1  -7 22431.1 1477.28   8
  -7   1  -7 24641.4 1252.75  14
  -7  -1  -7 23807.7 1329.53  15
  -7  -1  -7 22912.8 966.097  13
  -7   1  -7 23557.4 1458.32   7
  -7  -1  -6 23184.3 1240.13  15
  -7  -1  -6 24481.2 1177.83   1
  -7   1  -6 23382.7 1371.33   7
  -7   1  -6 22491.6 1375.30   8
  -7   1  -6 27239.6 1219.68  14
  -7  -1  -6 21291.6 1356.52   8
  -7  -1  -5 33473.2 1618.79   8
  -7   1  -5 33424.7 1404.39   1
  -7  -1  -5 31936.1 1434.78  15
  -7   1  -5 29584.8 1528.28   8
  -7   1  -5 34348.9 1331.70  14
  -7  -1  -5 32079.7 1305.87   1
  -7   1  -4 7502.44 648.666   8
  -7   1  -4 9352.30 556.831  14
  -7  -1  -4 7770.18 674.333   8
  -7  -1  -4 8509.60 544.175   1
  -7  -1  -4 9009.48 655.435  15
  -7   1  -4 8644.21 593.835   1
  -7   1  -3 110438. 3065.81   1
  -7  -1  -3 113006. 3360.37   8
  -7  -1  -3 116305. 2958.77   1
  -7  -1  -3 119047. 3229.69  15
  -7   1  -3 105956. 3240.48   8
  -7   1  -3 116453. 2934.05  14
  -7   1  -2 395036. 8760.23  14
  -7  -1  -2 379348. 8925.87  11
  -7   1  -2 393090. 9165.27   8
  -7  -1  -2 391837. 8771.02   1
  -7  -1  -2 383808. 9189.87   4
  -7  -1  -2 385374. 9276.23   8
  -7   1  -2 396970. 8956.79   1
  -7  -1  -1 8215.99 333.706   1
  -7   1  -1 7736.63 499.736   8
  -7  -1  -1 7635.31 465.233  11
  -7  -1  -1 7826.23 527.835   3
  -7  -1  -1 7754.03 539.717   4
  -7   1  -1 7974.71 347.723  14
  -7  -1   0 375042. 8904.37   4
  -7   1   0 375528. 8794.99   4
  -7   1   0 386830. 8728.52   2
  -7   1   0 376396. 8701.02   5
  -7  -1   0 396432. 8458.80  14
  -7  -1   0 367690. 8827.61   3
  -7  -1   1 12632.9 699.022   5
  -7  -1   1 13321.9 647.294  16
  -7  -1   1 13877.4 695.614   4
  -7   1   1 13356.4 612.867   4
  -7   1   1 13486.3 607.518   2
  -7  -1   1 13337.0 482.048  14
  -7   1   1 12656.8 628.513   5
  -7  -1   1 11958.6 609.420   3
  -7   1   2 279145. 6087.20  10
  -7  -1   2 254618. 6433.58   5
  -7   1   2 273597. 6206.37   2
  -7  -1   2 265136. 6324.41   4
  -7   1   2 253101. 6403.10   7
  -7   1   2 262933. 6132.95   4
  -7  -1   2 255981. 6504.18   7
  -7  -1   2 263686. 5838.39   1
  -7  -1   2 259292. 6211.77  16
  -7  -1   2 262689. 5977.27  12
  -7   1   2 255289. 6300.39   5
  -7   1   3 19010.8 940.521   5
  -7  -1   3 21094.5 706.241   1
  -7  -1   3 20210.8 620.810  10
  -7   1   3 21925.5 725.749  10
  -7  -1   3 21959.7 879.666  16
  -7   1   3 20989.4 814.933   4
  -7   1   3 18635.3 934.546   7
  -7   1   3 22707.0 894.001   2
  -7   1   3 21627.8 929.614  12
  -7  -1   3 19846.8 919.728   4
  -7  -1   3 19076.6 1011.18   7
  -7  -1   3 21019.1 776.771  12
  -7  -1   3 21156.6 1042.24   5
  -7   1   4 110634. 2687.26  10
  -7   1   4 112793. 3033.18   2
  -7   1   4 112289. 2951.01   4
  -7   1   4 105783. 3174.78   7
  -7  -1   4 107907. 3307.36   7
  -7  -1   4 117319. 2959.11  12
  -7   1   4 113239. 2601.61  16
  -7   1   4 113282. 3109.66  12
  -7  -1   4 110896. 2831.88   1
  -7  -1   4 113517. 2993.81  16
  -7  -1   4 105951. 3264.34   5
  -7   1   4 106155. 3206.74   5
  -7  -1   4 112103. 3143.46   4
  -7  -1   5 40048.1 1713.80   7
  -7   1   5 43602.1 1512.28   2
  -7  -1   5 44081.1 1488.22  12
  -7   1   5 36865.1 1579.23   7
  -7   1   5 41880.8 1547.78  12
  -7  -1   5 41655.3 1596.41   4
  -7  -1   5 40633.9 1435.71  16
  -7   1   5 40802.6 1091.82  16
  -7  -1   5 41381.2 1366.72   1
  -7  -1   5 36344.2 1621.24   5
  -7   1   5 39709.4 1659.39   5
  -7  -1   5 38689.0 1713.80   6
  -7   1   5 40450.6 1437.28   4
  -7  -1   6 35079.1 1287.62   1
  -7   1   6 33491.0 1364.13   2
  -7   1   6 29756.6 1399.06   6
  -7   1   6 30255.7 1487.49   7
  -7  -1   6 29489.5 1518.06   7
  -7   1   6 33659.6 991.521  16
  -7   1   6 31575.3 1529.23   5
  -7   1   6 33417.9 1411.61  12
  -7  -1   6 35147.2 1329.65  16
  -7  -1   6 32663.6 1446.07   4
  -7  -1   6 30128.3 1540.83   6
  -7  -1   6 35464.4 1378.80  12
  -7  -1   6 30840.1 1516.68   5
  -7   1   7 39794.1 1747.49   6
  -7   1   7 44322.9 1717.33   2
  -7   1   7 42121.5 1296.78  16
  -7  -1   7 42956.5 1922.64   5
  -7  -1   7 44805.4 1650.72  16
  -7   1   7 43855.9 1949.01   5
  -7  -1   7 45787.3 1636.17   1
  -7   1   8 18930.8 1081.51   2
  -7   1   8 16064.3 1078.82   6
  -7   1   8 18095.1 767.332  16
  -7  -1   8 19203.6 1027.11   1
  -7  -1   8 20102.3 1038.77  16
  -7   1   8 17301.9 1070.73  13
  -7  -1   8 17475.6 1192.84   5
  -7   1   8 15455.5 1177.45   5
  -7   1   9 9447.17 782.422   2
  -7  -1   9 7932.23 840.497   5
  -7  -1   9 8769.74 722.125   1
  -7   1   9 8331.50 529.791  16
  -7   1   9 7360.34 688.665  13
  -7   1  10 30116.0 1550.00   2
  -7  -1  10 28623.6 1446.56   1
  -7   1  10 25643.0 1377.34  13
  -7   1  10 26210.1 1130.19  16
  -7  -1  10 23722.7 1604.49   5
  -7   1  11 444.038 217.496   2
  -7  -1  11 368.472 220.589   1
  -7  -1  11 194.065 168.954   2
  -7  -1  11 71.6953 161.631   5
  -7  -1  12 20867.7 1347.53   1
  -7   1  12 18285.5 1342.21   2
  -7  -1  12 20129.4 1356.76   2
  -7  -1  13 2284.17 487.857   2
  -7  -1  13 2324.84 477.974   1
  -7   1  13 2379.93 510.982   2
  -7   3 -12 318.341 297.126  14
  -7   3 -12 174.531 309.480   7
  -7  -3 -12 870.172 421.940   7
  -7   3 -12 581.972 354.073   6
  -7  -3 -11 3552.70 647.318   7
  -7   3 -11 3452.26 715.601   7
  -7  -3 -11 4836.97 739.802  15
  -7   3 -11 3503.99 620.786  14
  -7   3 -11 3190.94 705.240   6
  -7   3 -10 4646.19 774.737   7
  -7   3 -10 4912.63 695.917  14
  -7  -3 -10 4754.52 710.716  15
  -7   3 -10 3482.98 680.122   6
  -7  -3 -10 4117.93 555.298   6
  -7  -3 -10 3503.18 632.759   7
  -7  -3  -9 1956.49 428.513  15
  -7   3  -9 1649.73 429.877   7
  -7  -3  -9 2068.49 457.061   7
  -7   3  -9 1577.95 353.336  14
  -7  -3  -9 1804.09 337.629  13
  -7  -3  -8 12660.3 1050.31  15
  -7  -3  -8 11058.8 842.328  13
  -7  -3  -8 10370.9 968.364   7
  -7   3  -8 12869.7 903.152   5
  -7   3  -8 11994.2 1123.40   7
  -7   3  -8 12601.5 990.435  14
  -7  -3  -7 35499.0 1949.35   8
  -7  -3  -7 36957.9 1812.33  15
  -7  -3  -7 33735.2 1574.22  13
  -7   3  -7 37030.5 1534.96   5
  -7   3  -7 38130.2 1984.67   7
  -7   3  -7 38599.4 1747.23  14
  -7   3  -6 16276.5 862.954   5
  -7  -3  -6 15964.4 985.311  13
  -7  -3  -6 16485.0 1203.54   8
  -7   3  -6 16159.0 1009.05  14
  -7   3  -6 18683.6 1232.17   7
  -7  -3  -6 15871.6 1083.35  15
  -7   3  -5 62406.6 2426.06   7
  -7  -3  -5 66790.5 2356.39  15
  -7  -3  -5 59670.5 2039.47   1
  -7  -3  -5 62117.9 2464.75   8
  -7   3  -5 63314.7 1905.34   5
  -7   3  -5 63947.0 2208.15  14
  -7   3  -5 60133.4 1866.24  13
  -7   3  -4 25382.6 1081.47  13
  -7   3  -4 27191.4 937.044   5
  -7  -3  -4 26590.2 1286.63  15
  -7  -3  -4 24389.0 1348.16   8
  -7   3  -4 26806.0 1350.98   7
  -7  -3  -4 25950.6 1088.93   1
  -7   3  -4 26567.3 1206.40  14
  -7   3  -3 167815. 3928.83  11
  -7  -3  -3 169967. 4173.96   2
  -7  -3  -3 163695. 4191.67   1
  -7  -3  -3 161608. 4547.41   4
  -7  -3  -3 168210. 4527.78  15
  -7   3  -3 167715. 4381.93  13
  -7   3  -3 170106. 4452.95   8
  -7   3  -3 167131. 3876.94   5
  -7  -3  -3 176598. 4731.17   8
  -7   3  -3 171238. 4412.33  14
  -7  -3  -2 20822.7 796.497   2
  -7   3  -2 19571.8 931.930  14
  -7   3  -2 19171.2 889.185   8
  -7  -3  -2 21372.2 864.275   9
  -7  -3  -2 21511.2 1002.92  15
  -7  -3  -2 20047.7 1030.76   4
  -7  -3  -2 19965.8 1061.46   8
  -7  -3  -2 21703.4 1065.38  16
  -7  -3  -2 20493.3 1108.61   3
  -7   3  -2 19023.9 976.054  13
  -7  -3  -1 37252.5 1163.18   2
  -7   3  -1 37504.5 1365.51  14
  -7   3  -1 41265.2 1605.38  10
  -7  -3  -1 40171.8 1398.91  15
  -7  -3  -1 37401.7 1339.08   9
  -7  -3  -1 34850.5 1500.93  11
  -7  -3  -1 38798.0 1514.42   8
  -7  -3  -1 37969.9 1474.30   4
  -7   3  -1 37745.7 1235.06   8
  -7  -3  -1 39976.1 1390.95  14
  -7  -3  -1 35681.5 1523.59   3
  -7   3  -1 36175.0 1487.08  13
  -7  -3  -1 36756.5 1484.94  16
  -7   3   0 32967.8 1382.33  10
  -7  -3   0 33200.7 1272.37   9
  -7  -3   0 31396.6 1386.58  11
  -7  -3   0 34415.3 1186.57  15
  -7   3   0 33267.8 1414.23  13
  -7   3   0 32820.8 1385.45   2
  -7  -3   0 33209.1 1214.90  14
  -7  -3   0 31380.2 1361.33   3
  -7  -3   0 31665.6 1336.50  16
  -7  -3   0 31197.0 1293.23   4
  -7   3   0 32627.1 1039.37   8
  -7  -3   0 32685.7 1041.79   2
  -7  -3   1 3586.40 394.221  16
  -7  -3   1 4371.19 286.145   1
  -7  -3   1 4333.95 414.743   9
  -7  -3   1 3101.33 326.076  10
  -7   3   1 4074.13 417.151  10
  -7  -3   1 3510.92 377.868   4
  -7  -3   1 3563.14 276.446   2
  -7  -3   1 3564.66 414.326  11
  -7  -3   1 4015.05 425.749   5
  -7  -3   1 3360.92 393.991   3
  -7  -3   1 3110.63 378.363   7
  -7   3   1 3477.86 409.117   2
  -7  -3   1 3038.51 316.219  14
  -7   3   1 3801.48 443.685  13
  -7  -3   2 19529.7 746.240   1
  -7  -3   2 19164.3 996.820   9
  -7  -3   2 20266.5 1047.43  11
  -7   3   2 20538.9 984.306  10
  -7  -3   2 19631.8 1033.88   5
  -7   3   2 21331.9 1077.46   2
  -7  -3   2 19220.5 1002.09  16
  -7  -3   2 18952.9 792.679   2
  -7   3   2 19428.1 830.065   7
  -7  -3   2 20316.0 1044.23   7
  -7   3   2 18488.0 1077.18  13
  -7  -3   2 18244.6 862.345  10
  -7  -3   2 20245.0 906.076  14
  -7  -3   2 20760.1 1004.49   4
  -7  -3   3 17630.3 958.423  16
  -7   3   3 17935.3 897.882  10
  -7  -3   3 17892.0 804.680  10
  -7  -3   3 16266.1 1009.17   6
  -7   3   3 18903.4 1024.12   2
  -7   3   3 15949.7 551.227   4
  -7  -3   3 15991.8 699.812   1
  -7  -3   3 16084.9 833.831  14
  -7  -3   3 15877.1 903.585   4
  -7  -3   3 15677.2 940.361   7
  -7   3   3 16682.2 1036.22  13
  -7   3   3 15235.6 747.405   7
  -7  -3   3 18179.0 981.249   9
  -7  -3   3 17232.2 994.833   5
  -7  -3   4 22927.7 943.383  10
  -7  -3   4 25228.9 1203.28   4
  -7  -3   4 22697.3 1187.93   9
  -7  -3   4 23364.9 1220.41   5
  -7  -3   4 23002.6 934.394   1
  -7   3   4 23078.4 752.733   4
  -7  -3   4 23772.9 1093.57  14
  -7   3   4 22284.8 1209.28  12
  -7   3   4 21265.9 969.305   7
  -7  -3   4 21458.4 1188.93   7
  -7  -3   4 23632.5 1178.46  16
  -7   3   4 27021.5 1278.14   2
  -7   3   4 23178.7 1061.52  10
  -7  -3   4 21739.5 1263.30   6
  -7   3   4 22386.8 853.902   3
  -7   3   4 23962.1 1292.22  13
  -7  -3   5 73147.0 2082.93  10
  -7   3   5 72192.2 1945.00   4
  -7   3   5 68958.2 2269.93   7
  -7   3   5 68437.5 2142.58   3
  -7  -3   5 68433.3 2548.89   7
  -7  -3   5 72128.0 2165.85   1
  -7  -3   5 68289.5 2517.72   5
  -7   3   6 13281.4 864.810   7
  -7   3   6 12719.4 803.484   3
  -7  -3   6 13469.4 773.460   1
  -7   3   6 14543.7 983.868   2
  -7   3   6 13084.5 664.774   4
  -7  -3   6 13899.7 983.486   5
  -7  -3   7 86029.4 2627.34   1
  -7   3   7 76611.1 2759.55   7
  -7  -3   7 81931.3 2968.66   5
  -7   3   7 76233.3 2499.39   6
  -7   3   8 20970.7 1279.76   2
  -7  -3   8 18325.3 1057.77   1
  -7  -3   8 17785.8 1230.70   5
  -7   3   8 16948.1 976.872   6
  -7  -3   9 11255.8 1007.15   5
  -7   3   9 11631.5 833.985   6
  -7   3   9 13526.7 1063.46   2
  -7  -3   9 12091.0 877.142   1
  -7  -3  10 6982.26 702.128   1
  -7   3  10 7854.66 833.376   2
  -7  -3  10 7356.26 847.316   5
  -7   3  11 4075.40 645.796   2
  -7  -3  11 4037.20 650.185   5
  -7  -3  11 4672.00 591.396   1
  -7  -3  12 1479.72 440.710   5
  -7   3  12 1841.61 487.821   2
  -7  -3  12 1719.12 407.101   1
  -7   3  13 1685.76 454.565   2
  -7  -3  13 894.186 305.448   1
  -7  -5 -12-28.8058 272.221   7
  -7   5 -11 4881.78 770.863  10
  -7   5 -11 4583.30 764.804  14
  -7  -5 -11 4106.11 697.590   7
  -7   5 -11 4086.25 798.758   7
  -7   5 -10 1415.08 426.952  10
  -7  -5 -10 2429.71 518.676   7
  -7   5 -10 2120.65 573.995   6
  -7   5 -10 1631.33 485.678   7
  -7  -5 -10 2484.10 561.052  15
  -7   5 -10 2116.85 505.361  14
  -7  -5 -10 1804.79 398.346  13
  -7  -5  -9 2494.31 506.170   7
  -7   5  -9 3647.83 629.784  14
  -7   5  -9 2823.87 576.463  10
  -7   5  -9 2636.50 594.795   7
  -7  -5  -9 3076.36 590.480  15
  -7  -5  -9 1973.51 419.509  13
  -7   5  -9 2603.62 656.083   6
  -7   5  -8 13729.1 1224.16  10
  -7  -5  -8 13448.4 1185.30  15
  -7   5  -8 11062.6 1107.89   7
  -7   5  -8 10848.9 1251.66   6
  -7  -5  -8 12379.1 1063.74   7
  -7   5  -8 10715.3 1032.80  14
  -7  -5  -8 11362.7 1040.68  13
  -7   5  -7 5478.05 724.544   7
  -7  -5  -7 5150.50 633.870   7
  -7  -5  -7 5581.11 763.228   8
  -7  -5  -7 6227.09 766.798  15
  -7   5  -7 6412.75 738.518  14
  -7  -5  -7 5251.67 689.349  13
  -7   5  -7 5749.25 763.578  10
  -7  -5  -6 9780.29 928.015  13
  -7   5  -6 10745.3 1027.98  10
  -7  -5  -6 9895.70 920.955  15
  -7   5  -6 10349.1 938.491   7
  -7  -5  -6 9546.24 939.946   8
  -7   5  -6 10629.7 919.476  14
  -7   5  -5 7193.14 812.938  10
  -7  -5  -5 8105.72 831.124  13
  -7   5  -5 6837.54 701.731   7
  -7  -5  -5 6919.07 478.928   9
  -7  -5  -5 6406.10 693.533  15
  -7  -5  -5 6892.08 765.763   8
  -7   5  -5 7352.41 724.939  14
  -7   5  -4 16510.3 1225.25  10
  -7  -5  -4 16135.1 844.253   9
  -7  -5  -4 17861.3 849.141  12
  -7  -5  -4 14886.5 1073.71   8
  -7   5  -4 16841.3 1094.92  14
  -7  -5  -4 15779.2 1056.36  15
  -7  -5  -4 15490.9 1152.62  13
  -7   5  -4 15450.3 993.398  13
  -7   5  -4 14413.6 983.835   7
  -7   5  -3 27425.5 1188.48  11
  -7  -5  -3 28020.4 1400.82  15
  -7   5  -3 28665.5 1447.14  14
  -7  -5  -3 28220.7 1257.49   9
  -7   5  -3 29181.5 1622.41  10
  -7  -5  -3 27626.7 1454.60   8
  -7  -5  -3 28402.3 1232.25   2
  -7  -5  -3 29067.6 1081.51  12
  -7  -5  -3 28023.6 1557.81   3
  -7   5  -3 28658.1 1335.25   7
  -7  -5  -2 34592.8 1487.32   9
  -7   5  -2 34897.6 1446.28  11
  -7  -5  -2 34503.0 1382.91   2
  -7   5  -2 34863.3 1773.00  10
  -7  -5  -2 36798.8 1632.83   8
  -7  -5  -2 36020.2 1543.00  15
  -7   5  -2 37113.2 1648.88  14
  -7   5  -2 36153.3 1421.32   7
  -7  -5  -2 36556.4 1759.59   3
  -7  -5  -2 37503.9 1216.31  12
  -7  -5  -1 38721.3 1650.29   7
  -7  -5  -1 46630.4 1711.01  15
  -7  -5  -1 44790.1 1620.59   2
  -7  -5  -1 45382.7 1802.78   9
  -7  -5  -1 44759.9 1687.66   6
  -7  -5  -1 46096.5 1818.93   8
  -7  -5  -1 45655.3 1791.47   4
  -7  -5  -1 46439.9 1992.34   3
  -7   5  -1 48924.7 2098.01  10
  -7   5  -1 44447.0 1489.23   7
  -7  -5  -1 47295.6 1394.20  12
  -7   5   0 9109.41 464.863   7
  -7  -5   0 9955.52 826.925   3
  -7  -5   0 10453.4 640.919  15
  -7   5   0 9064.70 830.747   2
  -7  -5   0 8938.38 696.396   4
  -7  -5   0 8393.16 645.162   7
  -7  -5   0 9338.06 494.912  12
  -7  -5   0 9246.38 692.989   6
  -7  -5   0 9840.61 643.550   2
  -7   5   0 9433.13 831.962  10
  -7  -5   1 25903.6 1151.03   2
  -7  -5   1 26874.4 1406.96   3
  -7   5   1 30669.5 1583.16   2
  -7   5   1 24718.0 733.386   7
  -7  -5   1 29590.3 1063.16  15
  -7   5   1 23531.2 734.984   7
  -7  -5   1 24191.2 1197.33   7
  -7  -5   1 26600.6 1343.83   5
  -7   5   1 28634.8 1477.08  10
  -7  -5   1 25813.7 1311.56   6
  -7  -5   1 27240.1 1142.09   1
  -7  -5   2 2749.91 342.239   2
  -7   5   2 2387.06 445.991   2
  -7   5   2 2655.25 427.571  10
  -7  -5   2 3026.33 456.493   3
  -7  -5   2 3182.32 258.327  15
  -7  -5   2 2667.18 404.764   5
  -7  -5   2 2430.49 391.326   6
  -7  -5   2 2376.98 313.267   1
  -7  -5   2 2619.82 380.606   7
  -7  -5   3 24507.3 1272.78   7
  -7   5   3 25972.5 1395.56  10
  -7  -5   3 24859.9 1113.48   1
  -7  -5   3 23671.5 1309.99   5
  -7   5   3 23248.1 872.655   8
  -7   5   3 25733.8 1514.09   2
  -7  -5   3 22016.5 1141.42   2
  -7   5   4 20616.5 1219.70  10
  -7  -5   4 19564.9 1193.21   5
  -7  -5   4 18403.2 978.870   1
  -7   5   4 18740.0 889.771   8
  -7   5   4 18229.7 679.298   7
  -7   5   4 20728.0 1371.03   2
  -7   5   5 15053.1 838.272   3
  -7   5   5 14998.8 890.096   8
  -7  -5   5 15361.0 911.563   1
  -7   5   5 17574.4 1276.07   2
  -7  -5   5 14345.7 1044.31   5
  -7   5   6 13090.5 843.324   3
  -7   5   6 12422.6 539.740   6
  -7  -5   6 13432.2 878.912   1
  -7   5   6 15535.1 1237.13   2
  -7  -5   6 14728.1 1071.06   5
  -7   5   6 12170.2 892.675   8
  -7  -5   7 4134.20 596.734   5
  -7   5   7 4556.59 696.448   2
  -7   5   7 3633.67 300.069   4
  -7  -5   7 4555.02 527.339   1
  -7   5   7 4067.46 512.237   3
  -7   5   8 18343.4 1419.49   2
  -7  -5   8 15545.5 1193.33   5
  -7  -5   8 15075.9 1045.80   1
  -7  -5   9 9713.19 848.874   1
  -7  -5   9 7805.96 864.958   5
  -7   5   9 8748.93 1001.86   2
  -7  -5  10 1946.49 402.807   1
  -7  -5  10 1974.98 452.410   5
  -7   5  10 1934.31 508.534   2
  -7  -5  11 3648.88 628.932   5
  -7  -5  11 3783.22 582.216   1
  -7   5  11 4133.19 728.645   2
  -7  -5  12 1587.14 471.522   5
  -7  -5  12 1466.98 395.770   1
  -7  -5  13 1074.29 411.873   5
  -7  -7 -10 461.815 345.885  13
  -7  -7  -9 3946.60 729.290  13
  -7   7  -8 1750.58 461.606  14
  -7   7  -8 2610.41 606.248  10
  -7   7  -8 1744.99 533.188   6
  -7  -7  -8 1645.64 441.519  13
  -7  -7  -8 1339.58 464.599  15
  -7   7  -7 1781.32 487.773  10
  -7   7  -7 1033.29 450.892   6
  -7  -7  -7 1227.09 392.582  15
  -7  -7  -7 1916.72 504.048  13
  -7   7  -7 1187.30 362.740  14
  -7   7  -6 1714.09 488.100  10
  -7   7  -6 1584.90 429.878  14
  -7   7  -6 1597.55 503.216   6
  -7  -7  -6 1069.68 327.939  15
  -7  -7  -6 1224.41 391.614   8
  -7  -7  -5 1183.75 344.648  15
  -7   7  -5 610.625 303.620  10
  -7  -7  -5 1210.43 399.993  13
  -7   7  -5 830.850 298.795  14
  -7  -7  -5 578.601 257.465   8
  -7   7  -5 1233.87 440.649   6
  -7  -7  -4 3267.96 647.417  13
  -7   7  -4 3520.95 653.788  10
  -7   7  -4 2840.97 524.884  14
  -7  -7  -4 2964.88 514.474  15
  -7  -7  -4 2924.42 545.057   3
  -7  -7  -4 2336.33 451.579   8
  -7   7  -4 3153.47 610.772   6
  -7   7  -3 6976.17 891.120  10
  -7  -7  -3 5387.34 636.588   8
  -7  -7  -3 5876.27 693.013  15
  -7  -7  -3 6323.38 800.072   3
  -7  -7  -3 6857.60 904.136  13
  -7   7  -3 7109.17 873.345   6
  -7   7  -3 6961.69 682.211  11
  -7  -7  -2 1666.85 262.640  12
  -7   7  -2 1329.25 406.862  10
  -7  -7  -2 1907.13 381.999  15
  -7  -7  -2 1850.91 359.640   8
  -7  -7  -2 1011.94 385.881  13
  -7   7  -2 1290.64 365.657   6
  -7   7  -2 1847.01 368.842  11
  -7  -7  -2 1431.91 379.281   3
  -7  -7  -1 18506.9 1340.46   3
  -7   7  -1 18136.4 1232.51  11
  -7   7  -1 20235.4 1494.59  10
  -7  -7  -1 20444.3 965.051  12
  -7  -7  -1 18873.7 1137.08   8
  -7  -7  -1 19008.2 1122.29  15
  -7  -7  -1 19039.9 1499.01  13
  -7   7  -1 18223.5 1288.38   6
  -7   7   0 3074.29 513.817  11
  -7   7   0 3724.79 617.185  10
  -7   7   0 3357.11 608.820   2
  -7  -7   0 2946.89 426.822   8
  -7  -7   0 3417.42 375.360  12
  -7  -7   0 3606.54 436.738  15
  -7  -7   0 4375.87 692.251  13
  -7  -7   0 4218.65 629.519   3
  -7   7   0 3672.84 515.879   6
  -7  -7   1 11116.3 722.761  12
  -7   7   1 12069.3 1119.04  10
  -7  -7   1 10534.5 991.447   3
  -7  -7   1 13040.1 1171.33  13
  -7  -7   1 12060.4 887.851   1
  -7  -7   1 12348.6 853.087   8
  -7   7   1 12398.4 1180.74   2
  -7  -7   1 12795.8 1006.70   5
  -7   7   1 11971.0 886.842   6
  -7  -7   1 11405.4 710.974  15
  -7   7   2-92.8880 248.779   2
  -7  -7   2 198.870 189.467   3
  -7   7   2-7.48485 186.366  10
  -7  -7   2 24.9240 132.152   1
  -7   7   2 90.7184 91.2770   6
  -7  -7   2 291.670 240.457  13
  -7  -7   2 270.674 197.305   5
  -7  -7   3 16222.6 1155.81   5
  -7   7   3 14927.5 1259.20  10
  -7  -7   3 14751.6 1005.14   1
  -7   7   3 15039.0 1383.60   2
  -7  -7   3 15261.0 1273.79  13
  -7  -7   3 15857.4 1247.86   3
  -7  -7   4 7877.47 801.185   5
  -7  -7   4 6952.35 835.410   3
  -7  -7   4 8507.53 754.576   1
  -7  -7   4 9297.13 964.549  13
  -7  -7   5 3085.57 508.471   5
  -7  -7   5 3721.10 511.424   1
  -7   7   5 4807.68 827.084   2
  -7  -7   5 3109.20 551.084  13
  -7   7   6 809.361 357.028   2
  -7  -7   6 1214.91 354.646   5
  -7  -7   6 286.330 176.751   1
  -7  -7   6 440.667 230.109  13
  -7  -7   7 891.734 313.961   5
  -7   7   7 1381.53 505.060   2
  -7  -7   7 654.067 243.893   1
  -7  -7   7 1044.31 337.824  13
  -7   7   8 687.310 366.850   2
  -7  -7   8 644.237 274.264  13
  -7  -7   8 325.638 187.048   5
  -7  -7   8 1046.21 318.503   1
  -7  -7   9 1942.58 427.871   1
  -7  -7  10 113.150 251.162   1
  -7   9  -5 710.399 422.694   6
  -7  -9  -5 414.339 265.530  15
  -7  -9  -2 797.345 356.216   3
  -7   9  -2 967.710 346.262  11
  -7  -9  -1 1749.94 511.920   3
  -7  -9  -1 2218.99 492.550   5
  -7   9  -1 1718.75 457.586  11
  -7  -9  -1 1679.37 410.521   1
  -7   9   0 975.007 347.015  11
  -7  -9   0 1351.44 440.492   3
  -7  -9   0 891.193 312.951   1
  -7  -9   1 1257.27 429.420  13
  -7   9   1 1782.32 498.130  11
  -7  -9   1 2043.97 446.352   1
  -7  -9   1 1697.47 475.967   3
  -7   9   2 550.102 277.830  11
  -7  -9   2 278.189 200.397   3
  -7  -9   2 207.908 148.813   1
  -7  -9   2 517.665 361.605  13
  -7   9   3 587.337 334.514  11
  -7  -9   3 2052.16 583.188  13
  -7  -9   3 1501.88 383.320   1
  -7  -9   4 892.441 305.053   1
  -7  -9   4 1096.47 416.778  13
  -7  -9   5 1277.84 369.465   1
  -7  -9   5 1086.18 395.453  13
  -7  -9   6 1555.62 409.510   1
  -7  -9   6 1688.10 488.509  13
  -7  -9   7 0.75633 239.240   1
  -6   0 -14 13280.2 1380.35   6
  -6   0 -13-381.058 244.038   6
  -6   0 -13-152.019 187.264  15
  -6   0 -12 9526.70 1063.16   6
  -6   0 -12 9352.35 978.034  15
  -6   0 -12 8119.26 1062.35   7
  -6   0 -11 319.673 261.637  15
  -6   0 -11-0.92714 205.284   7
  -6   0 -11-68.9954 237.076   6
  -6   0 -10 14578.1 1285.39   7
  -6   0 -10 14948.1 1225.18   6
  -6   0 -10 13812.5 1094.14  15
  -6   0  -9 75.7470 106.991  15
  -6   0  -9-87.0376 214.076   7
  -6   0  -8 15494.3 1195.98   7
  -6   0  -8 16231.5 1071.82  15
  -6   0  -7 99.0297 53.3864  13
  -6   0  -7 393.247 255.007   7
  -6   0  -7 348.908 220.757  15
  -6   0  -6 62056.9 2482.11   8
  -6   0  -6 64293.0 2449.67   7
  -6   0  -6 64183.7 2205.53   1
  -6   0  -6 63990.8 2250.77  15
  -6   0  -5-30.9961 125.703   8
  -6   0  -5 256.450 125.541  15
  -6   0  -5 129.671 114.490   1
  -6   0  -4 178150. 4874.46   8
  -6   0  -4 179898. 4559.03   1
  -6   0  -4 182659. 4681.18  15
  -6   0  -3 132.118 86.3207   8
  -6   0  -3 132.331 71.4060   1
  -6   0  -2 468227. 10311.1  11
  -6   0  -2 464263. 10790.4   8
  -6   0  -2 465524. 10443.9   1
  -6   0  -1 38.4843 39.9144   8
  -6   0  -1 248.268 87.5118   4
  -6   0  -1 161.839 47.0596   1
  -6   0   0 179997. 4260.97   3
  -6   0   0 181938. 4397.83   4
  -6   0   1 37.1254 62.4172   5
  -6   0   1 198.206 58.7910   3
  -6   0   1 257.072 57.6935   2
  -6   0   2 462183. 10044.3  12
  -6   0   2 456136. 9936.91   2
  -6   0   2 442874. 10120.2   4
  -6   0   2 445555. 9969.60  16
  -6   0   2 428255. 10324.0   7
  -6   0   2 436071. 10268.1   5
  -6   0   3 37.4823 45.7059  16
  -6   0   3 33.4481 49.6603   4
  -6   0   3 55.0316 78.6900   7
  -6   0   3-14.2104 63.1993   5
  -6   0   4 955.646 167.163  12
  -6   0   4 1040.65 160.583   2
  -6   0   4 1042.92 139.742  16
  -6   0   4 903.534 172.860   4
  -6   0   4 1367.57 239.716   7
  -6   0   4 791.161 188.102   5
  -6   0   5 200.173 70.7633  16
  -6   0   5 140.890 85.9776   6
  -6   0   5 74.0540 67.8045   2
  -6   0   5 4.60603 48.0584  12
  -6   0   5 117.450 76.1546   7
  -6   0   6 104232. 3359.60   6
  -6   0   6 115896. 3190.62   2
  -6   0   6 116057. 3144.74   1
  -6   0   6 105080. 3447.08   7
  -6   0   6 115772. 2984.45  16
  -6   0   6 115816. 3258.84  12
  -6   0   6 111055. 3447.02   5
  -6   0   7-133.112 120.991   2
  -6   0   7 32.3109 98.1582   5
  -6   0   7 47.0833 74.2330  16
  -6   0   7-5.79115 84.1636   1
  -6   0   7-1.40221 75.0142   6
  -6   0   8 93796.6 2907.52   2
  -6   0   8 88206.6 2632.32  16
  -6   0   8 91667.2 2845.96   1
  -6   0   9 160.152 164.759   5
  -6   0   9-36.5837 106.916   2
  -6   0   9-59.0008 114.339  16
  -6   0   9-38.0586 158.489   1
  -6   0   9 76.2676 104.514  13
  -6   0  10 54956.9 2000.53  16
  -6   0  10 56901.2 2275.01   2
  -6   0  11 88.7099 180.103   2
  -6   0  12 30671.5 1745.18   2
  -6   0  13 131.757 196.236   2
  -6   0  14 1385.49 397.073   2
  -6  -2 -13 1206.28 464.252   7
  -6   2 -13 1020.44 389.735   6
  -6   2 -13 1929.19 503.046  14
  -6   2 -12 7190.08 938.987  14
  -6   2 -12 6574.89 985.831   7
  -6   2 -12 8307.29 1075.47   6
  -6  -2 -12 7560.47 933.948  15
  -6  -2 -12 6626.29 819.068   6
  -6  -2 -12 6555.42 936.717   7
  -6   2 -11 3621.72 693.648   6
  -6  -2 -11 4894.94 762.282   7
  -6   2 -11 5725.26 890.085   7
  -6   2 -11 5844.04 778.624  14
  -6  -2 -11 4458.36 694.105  15
  -6  -2 -11 4671.48 640.658   6
  -6   2 -10 18119.1 1528.88   6
  -6  -2 -10 23022.9 1607.14   7
  -6   2 -10 22891.2 1699.35   7
  -6  -2 -10 23045.3 1529.46  15
  -6   2 -10 23216.7 1503.03  14
  -6  -2 -10 23320.2 1426.71   6
  -6  -2  -9 22841.1 1459.43  15
  -6  -2  -9 23105.7 1555.95   7
  -6   2  -9 26990.0 1518.00  14
  -6  -2  -9 22357.8 1094.49  13
  -6  -2  -8 1431.40 342.273  15
  -6   2  -8 1850.73 373.140  14
  -6   2  -8 1577.40 371.279   7
  -6  -2  -8 1982.43 288.233  13
  -6  -2  -8 1348.45 344.585   7
  -6  -2  -7 85464.9 3021.93  15
  -6  -2  -7 82014.3 2623.15  13
  -6   2  -7 88852.5 3274.48   7
  -6  -2  -7 91790.6 3333.87   8
  -6  -2  -7 92108.7 3174.24   7
  -6   2  -7 89178.5 2961.89  14
  -6   2  -7 91910.2 2873.90   5
  -6  -2  -6 24652.5 1458.07   8
  -6   2  -6 28503.5 1513.79   7
  -6  -2  -6 24822.5 1317.53  15
  -6  -2  -6 26217.2 1159.29  13
  -6   2  -6 27707.4 1308.73  14
  -6   2  -6 26912.8 1207.97   5
  -6  -2  -5 26572.2 1428.90   8
  -6  -2  -5 29685.0 1210.28   1
  -6   2  -5 28417.2 1437.01   7
  -6   2  -5 29507.6 1266.06  14
  -6  -2  -5 28111.5 1336.51  15
  -6   2  -5 28271.1 910.975  13
  -6   2  -5 27308.5 1139.78   5
  -6   2  -4 34793.5 1426.79   1
  -6   2  -4 35670.9 1513.03   8
  -6  -2  -4 35059.7 1458.12  15
  -6   2  -4 36031.1 1162.21  13
  -6  -2  -4 35568.4 1577.00   8
  -6   2  -4 37361.5 1260.70   5
  -6  -2  -4 35851.6 1293.18   1
  -6   2  -4 36160.7 1365.63  14
  -6  -2  -3 54939.2 1863.42  15
  -6  -2  -3 56109.0 1984.48   8
  -6   2  -3 55351.6 1871.55   8
  -6  -2  -3 53358.0 1623.30   1
  -6   2  -3 56570.1 1846.22   1
  -6   2  -3 54881.7 1730.61  14
  -6   2  -3 53786.1 1644.54  13
  -6   2  -2 179147. 4548.23  13
  -6  -2  -2 191798. 4814.59   8
  -6  -2  -2 186362. 4819.76   3
  -6   2  -2 178565. 4588.93   8
  -6  -2  -2 184228. 4723.97   4
  -6  -2  -2 190612. 4674.53  15
  -6   2  -2 185003. 4505.63  14
  -6  -2  -2 180860. 4348.99   1
  -6   2  -2 189978. 4665.43   1
  -6  -2  -1 87133.7 2078.92   2
  -6  -2  -1 82839.6 2451.99  11
  -6  -2  -1 86857.3 2468.46  16
  -6  -2  -1 87000.9 2505.57   8
  -6  -2  -1 87408.4 2274.90   9
  -6   2  -1 81558.8 2272.84   8
  -6  -2  -1 83444.4 2456.10   4
  -6   2  -1 85793.6 2274.90  14
  -6  -2  -1 83798.9 2352.55  15
  -6   2  -1 84691.9 2024.64   5
  -6  -2  -1 82360.2 2499.66   3
  -6   2  -1 82429.3 2419.11  13
  -6  -2   0 229482. 5780.50  11
  -6  -2   0 239696. 5322.26   2
  -6  -2   0 229764. 5741.41  16
  -6  -2   0 244668. 5665.46   9
  -6  -2   0 240760. 5751.90   4
  -6  -2   0 243112. 5575.82  15
  -6   2   0 240549. 5761.40   2
  -6  -2   0 230182. 5527.40  14
  -6   2   0 227650. 5804.53  13
  -6   2   0 238125. 5359.96   5
  -6  -2   0 234634. 5777.17   3
  -6  -2   1 136559. 3708.09   5
  -6   2   1 139284. 3402.10   5
  -6   2   1 144093. 3613.94  10
  -6  -2   1 141282. 3462.42  14
  -6  -2   1 141943. 3652.24  16
  -6  -2   1 138190. 3644.03   4
  -6  -2   1 134052. 3641.79   3
  -6   2   1 141880. 3321.64   4
  -6   2   1 141086. 3670.41   2
  -6  -2   1 130144. 3711.09   7
  -6  -2   1 140757. 3293.94   2
  -6  -2   1 143360. 3246.81   1
  -6   2   1 136806. 3761.58  13
  -6  -2   1 144802. 3646.56   9
  -6   2   2 38709.7 1294.12  10
  -6  -2   2 36531.5 1439.03   5
  -6   2   2 38026.3 1081.40   4
  -6  -2   2 37777.2 1372.58   4
  -6  -2   2 38813.5 1210.82  10
  -6  -2   2 41203.9 1425.20   9
  -6   2   2 40501.3 1426.67   2
  -6  -2   2 38123.5 1095.41   1
  -6  -2   2 36882.0 1445.65   7
  -6   2   2 36736.4 1272.18   7
  -6  -2   2 39332.7 1264.26  14
  -6   2   2 38490.5 1289.17   5
  -6   2   2 41073.1 1520.09  13
  -6  -2   2 38889.5 1379.64  16
  -6  -2   3 77665.5 2226.75  14
  -6   2   3 77578.7 1988.00   3
  -6  -2   3 76873.0 2466.43   7
  -6   2   3 82341.1 2456.26  12
  -6   2   3 79959.4 2200.29  10
  -6  -2   3 77448.7 2060.41  10
  -6  -2   3 80339.4 2351.51  16
  -6  -2   3 79060.5 2472.10   5
  -6   2   3 83195.4 2401.44   2
  -6  -2   3 80689.6 2400.63   9
  -6   2   3 76022.6 2306.22   5
  -6   2   3 77426.4 1987.98   4
  -6  -2   3 80845.8 2384.90   4
  -6   2   3 72198.1 2210.14   7
  -6   2   3 78234.5 2490.78  13
  -6  -2   3 79205.3 2070.63   1
  -6   2   4 42558.4 1604.99  12
  -6  -2   4 43311.9 1360.04   1
  -6   2   4 44232.0 1693.01  13
  -6   2   4 43057.2 1580.79   2
  -6  -2   4 41851.6 1570.19   4
  -6  -2   4 40156.9 1573.72   9
  -6  -2   4 40874.8 1717.32   6
  -6   2   4 43797.1 1281.75   4
  -6  -2   4 44280.6 1570.81  16
  -6   2   4 38878.2 1456.89   7
  -6  -2   4 40042.1 1649.08   7
  -6  -2   4 41241.4 1241.17  10
  -6   2   4 40446.0 1571.49   5
  -6  -2   4 41734.3 1649.20   5
  -6   2   5 186109. 4627.92   2
  -6  -2   5 169484. 4860.11   6
  -6  -2   5 173166. 4313.57   1
  -6  -2   5 170894. 4600.33   9
  -6   2   5 169054. 4668.54   5
  -6   2   5 176481. 4617.51  12
  -6   2   5 158100. 4491.83   7
  -6  -2   5 177780. 4570.65  16
  -6  -2   5 155221. 4675.58   7
  -6  -2   5 163946. 4657.28   5
  -6   2   5 171343. 4684.16  13
  -6  -2   5 171668. 4386.82  12
  -6  -2   5 173437. 4626.19   4
  -6  -2   6 8455.93 678.741   9
  -6  -2   6 9887.00 625.310   1
  -6  -2   6 9898.39 664.249  12
  -6   2   6 8614.54 612.618   6
  -6  -2   6 8988.57 679.941  16
  -6   2   6 7798.04 667.902  13
  -6   2   6 8132.58 678.768   7
  -6   2   6 8784.11 684.301   2
  -6  -2   6 9515.05 762.458   5
  -6  -2   7 41326.5 1838.21   5
  -6   2   7 45442.1 1798.34   2
  -6   2   7 40439.8 1616.59   6
  -6  -2   7 41217.4 1600.49   1
  -6  -2   7 43904.3 1757.50  16
  -6   2   7 39500.1 1731.62  13
  -6   2   7 41037.5 1116.14  16
  -6   2   7 40655.0 1805.07   7
  -6   2   8 39862.8 1725.44   2
  -6  -2   8 35549.1 1764.82   5
  -6  -2   8 37534.0 1577.92   1
  -6   2   8 36236.1 1590.25   6
  -6   2   8 34094.5 1638.23  13
  -6   2   9 5366.55 607.615   2
  -6  -2   9 4162.32 591.350   5
  -6  -2   9 4265.93 507.546   1
  -6  -2  10 17649.3 1336.42   5
  -6   2  10 20968.2 1319.95   2
  -6  -2  10 20099.0 1202.85   1
  -6  -2  11 6950.23 870.322   5
  -6   2  11 7007.80 796.000   2
  -6  -2  11 7774.84 770.031   1
  -6  -2  12 6220.84 722.843   1
  -6   2  12 7993.86 886.571   2
  -6   2  13 2132.08 505.967   2
  -6  -2  13 2817.63 534.006   1
  -6  -4 -12 2492.11 626.536   7
  -6   4 -12 3731.90 713.818  14
  -6   4 -11 331.949 288.725   7
  -6   4 -11 1342.48 432.602  14
  -6   4 -11 788.467 356.181   6
  -6  -4 -11 494.721 255.329   7
  -6  -4 -11 1461.04 434.333  15
  -6  -4 -10 8013.20 946.817  15
  -6   4 -10 7339.22 876.014  14
  -6  -4 -10 6250.67 827.218   7
  -6  -4 -10 7055.82 731.654  13
  -6   4 -10 7222.50 1010.87   6
  -6   4 -10 7937.78 1014.54   7
  -6   4  -9 24017.4 1705.67   7
  -6   4  -9 24346.6 1582.30  14
  -6  -4  -9 26025.7 1626.98   7
  -6   4  -9 25346.4 1874.18   6
  -6  -4  -9 24926.5 1647.70  15
  -6  -4  -9 23160.4 1384.28  13
  -6  -4  -8 38108.5 1841.07  13
  -6   4  -8 40738.4 2177.94   7
  -6  -4  -8 39487.2 2054.32  15
  -6  -4  -8 39797.7 1993.40   7
  -6   4  -8 38431.5 2264.48   6
  -6   4  -8 40915.1 2002.92  14
  -6  -4  -7 47575.3 2152.86  15
  -6   4  -7 43668.1 2010.19  14
  -6  -4  -7 41547.4 2135.41   8
  -6  -4  -7 44830.8 2021.29   7
  -6   4  -7 43557.3 1699.19   5
  -6   4  -7 45779.9 2219.99   7
  -6  -4  -7 43024.4 1957.76  13
  -6  -4  -6 13648.4 1090.93   8
  -6  -4  -6 13212.2 1009.62  15
  -6   4  -6 13595.4 1048.98   7
  -6   4  -6 14002.5 992.693  14
  -6  -4  -6 13096.8 977.910  13
  -6   4  -6 13742.6 755.258   5
  -6  -4  -5 21109.4 1256.25  15
  -6   4  -5 21056.7 1308.15  10
  -6  -4  -5 22545.0 814.367   9
  -6   4  -5 21098.2 1261.33   7
  -6  -4  -5 21318.8 1304.77   8
  -6   4  -5 24001.1 1275.19  14
  -6   4  -5 22573.0 887.866   5
  -6  -4  -5 21961.1 1283.22  13
  -6   4  -4 1983.05 156.802   5
  -6  -4  -4 1848.72 252.980  12
  -6   4  -4 1753.96 331.486   7
  -6  -4  -4 2072.83 292.028   2
  -6   4  -4 1902.49 377.435  10
  -6  -4  -4 1966.82 233.292   9
  -6  -4  -4 2009.49 353.779   8
  -6   4  -4 1621.19 308.686  14
  -6  -4  -4 2126.79 357.062  15
  -6  -4  -4 2323.17 393.922  13
  -6   4  -4 1975.21 303.247  13
  -6  -4  -3 28102.6 1146.32   2
  -6   4  -3 27503.5 1065.13  11
  -6  -4  -3 28919.6 1379.65   8
  -6   4  -3 26791.2 1267.19  13
  -6   4  -3 28496.1 1457.09  10
  -6  -4  -3 28669.3 1312.56  15
  -6  -4  -3 27923.3 1117.78   9
  -6  -4  -3 27039.0 1265.99   4
  -6   4  -3 28936.7 1296.23   7
  -6  -4  -3 27017.5 1401.82   3
  -6   4  -3 30205.7 1349.24  14
  -6  -4  -3 28900.3 1043.78  12
  -6   4  -2 703.178 228.832  10
  -6   4  -2 1019.85 197.062   7
  -6  -4  -2 1211.18 162.701  12
  -6   4  -2 552.295 187.303  14
  -6  -4  -2 699.220 170.807   9
  -6  -4  -2 1247.18 207.059   2
  -6  -4  -2 711.288 196.226  14
  -6  -4  -2 486.464 166.355   8
  -6   4  -2 845.385 213.367  13
  -6  -4  -2 534.578 191.636   3
  -6  -4  -2 787.515 197.468  15
  -6  -4  -2 668.634 169.094   4
  -6   4  -2 850.671 175.400  11
  -6  -4  -1 6403.91 565.612  16
  -6   4  -1 6426.41 610.882  10
  -6  -4  -1 6197.25 450.032   2
  -6  -4  -1 6374.88 516.598   9
  -6   4  -1 5796.38 431.646   7
  -6  -4  -1 6328.73 535.550   8
  -6  -4  -1 5809.31 504.851   4
  -6   4  -1 7053.42 571.245  14
  -6  -4  -1 6236.97 491.571  15
  -6  -4  -1 7138.32 581.893  14
  -6   4  -1 6375.13 605.125  13
  -6  -4  -1 6742.18 366.852  12
  -6  -4  -1 5707.43 569.807   3
  -6  -4   0 67209.9 2289.24  10
  -6  -4   0 67614.8 2054.76   2
  -6  -4   0 66529.2 2369.60   3
  -6  -4   0 63026.0 2165.97   7
  -6  -4   0 73237.6 2366.45  16
  -6  -4   0 70737.7 2062.90  15
  -6  -4   0 68253.7 2211.28   4
  -6  -4   0 68326.1 2258.04  14
  -6   4   0 69473.1 2440.04   2
  -6  -4   0 67645.1 2252.84   9
  -6   4   0 69547.5 2466.15  13
  -6  -4   0 72287.4 1864.86  12
  -6   4   0 71239.9 2426.80  10
  -6   4   1 111452. 3482.40  13
  -6  -4   1 114380. 2873.11  15
  -6  -4   1 108692. 3180.28  14
  -6  -4   1 107287. 3207.09  10
  -6   4   1 113884. 3367.95  10
  -6   4   1 109250. 2706.58   7
  -6  -4   1 110302. 3282.42   9
  -6  -4   1 110094. 3183.26   4
  -6  -4   1 114194. 2984.15   1
  -6  -4   1 112414. 3029.99   2
  -6  -4   1 100433. 3107.39   7
  -6   4   1 112161. 3463.11   2
  -6  -4   1 112217. 3284.27   6
  -6  -4   1 108278. 3334.45   3
  -6  -4   1 117112. 3366.58  16
  -6  -4   2 46150.7 1708.00  14
  -6  -4   2 48221.1 1793.28   5
  -6  -4   2 47990.6 1536.08   1
  -6   4   2 46156.9 1793.14  10
  -6  -4   2 43169.5 1649.29  10
  -6  -4   2 47784.6 1854.61   6
  -6  -4   2 45051.1 1791.43   9
  -6  -4   2 45661.6 1708.83   4
  -6   4   2 43620.4 1216.26   7
  -6   4   2 46651.9 1922.37   2
  -6  -4   2 44244.9 1594.62   2
  -6  -4   2 45341.7 1704.55   7
  -6  -4   3 47830.5 1853.63   5
  -6   4   3 51149.8 2036.61   2
  -6  -4   3 49097.7 1606.99   1
  -6  -4   3 45409.1 1679.59  10
  -6  -4   3 40750.3 1613.76   2
  -6  -4   3 45945.4 1775.80   4
  -6   4   3 46437.6 1333.94   7
  -6   4   3 50789.1 1863.50  10
  -6  -4   3 45228.0 1748.93  14
  -6  -4   3 49730.9 2003.16   6
  -6  -4   3 43856.0 1767.89   7
  -6  -4   4 60841.1 2021.15  10
  -6   4   4 63614.5 2193.43  10
  -6   4   4 68154.2 2466.01   2
  -6  -4   4 56593.2 2180.51   7
  -6  -4   4 60997.6 2240.75   5
  -6  -4   4 61482.0 1967.87   1
  -6   4   4 56387.9 1856.86   3
  -6   4   4 57019.2 1743.91   7
  -6  -4   5 55271.1 1857.56  10
  -6   4   5 47289.6 1787.68   3
  -6  -4   5 53006.5 1859.61   1
  -6   4   5 52894.3 1380.67   4
  -6   4   5 49998.5 1725.51   7
  -6   4   5 60461.6 2349.00   2
  -6  -4   5 56305.7 2138.41   5
  -6  -4   6 22169.4 1104.91   1
  -6  -4   6 22569.1 1273.78   5
  -6   4   6 21072.6 1051.79   7
  -6   4   6 21129.7 827.357   6
  -6   4   6 19625.8 1103.33   3
  -6   4   7 30862.4 1452.71   7
  -6   4   7 32351.6 1153.28   6
  -6  -4   7 33984.4 1503.81   1
  -6   4   7 31989.2 1572.71   3
  -6  -4   7 32962.9 1661.41   5
  -6   4   7 37747.3 1876.36   2
  -6  -4   8 5712.56 674.204   5
  -6   4   8 3865.30 587.559   2
  -6  -4   8 4322.74 514.744   1
  -6  -4   9 4173.30 532.169   1
  -6  -4   9 4051.01 592.662   5
  -6   4   9 4630.79 668.915   2
  -6  -4  10 46.2778 129.485   1
  -6   4  10-117.491 175.572   2
  -6  -4  10-274.812 232.691   5
  -6  -4  11 2422.81 452.361   1
  -6   4  11 2764.28 568.777   2
  -6  -4  11 2299.06 499.098   5
  -6  -4  12 984.707 306.392   1
  -6   4  12 962.726 374.272   2
  -6  -4  12 1562.66 432.657   5
  -6  -4  13 2456.49 514.529   1
  -6   6 -11 1361.76 469.135   7
  -6  -6 -10 3536.27 625.336  13
  -6   6 -10 3430.57 665.715  10
  -6   6 -10 2758.63 659.467   7
  -6   6 -10 3172.21 643.455  14
  -6   6  -9 756.014 333.992  14
  -6   6  -9 471.744 290.199  10
  -6  -6  -9 714.649 303.645  13
  -6  -6  -9 984.481 384.311  15
  -6   6  -9 799.183 326.959   7
  -6   6  -9 799.909 404.731   6
  -6  -6  -8 5291.33 746.628  13
  -6   6  -8 5210.82 784.984  10
  -6   6  -8 6162.66 812.560   7
  -6   6  -8 5742.69 793.660  14
  -6  -6  -8 4734.02 634.067   7
  -6  -6  -8 5853.87 831.609  15
  -6   6  -8 6464.04 976.398   6
  -6   6  -7 5155.25 752.513  10
  -6   6  -7 4643.37 806.867   6
  -6  -6  -7 6015.64 678.409   7
  -6   6  -7 7994.31 860.216   7
  -6  -6  -7 4945.27 707.353  15
  -6   6  -7 4765.83 684.759  14
  -6  -6  -7 5233.06 748.347  13
  -6  -6  -6 3301.03 428.938  12
  -6  -6  -6 3915.33 643.298  13
  -6   6  -6 2836.29 562.449  10
  -6  -6  -6 3540.28 476.991   7
  -6  -6  -6 3617.16 582.176   8
  -6   6  -6 3829.31 572.652   7
  -6  -6  -6 2740.44 496.609  15
  -6   6  -6 2869.45 518.485  14
  -6   6  -6 3595.41 667.275   6
  -6   6  -5 23683.3 1593.26  10
  -6   6  -5 21401.1 1422.75  14
  -6  -6  -5 22048.8 1407.13   8
  -6   6  -5 22741.7 1643.08   6
  -6   6  -5 22819.4 1323.75   7
  -6  -6  -5 22288.3 1542.77  13
  -6  -6  -5 23281.0 1156.85  12
  -6  -6  -5 22892.4 1460.21  15
  -6   6  -4 11369.7 1053.16  10
  -6   6  -4 12765.1 1039.12  14
  -6  -6  -4 11583.7 820.040   9
  -6   6  -4 10424.1 809.467   7
  -6  -6  -4 9885.87 872.652   8
  -6  -6  -4 12398.4 757.306  12
  -6   6  -4 11613.6 1102.21   6
  -6  -6  -4 11316.7 1061.88  13
  -6  -6  -4 11727.8 954.569  15
  -6  -6  -4 11730.7 1017.27   3
  -6  -6  -3 14100.2 784.026  12
  -6   6  -3 14936.4 1195.35  10
  -6   6  -3 14761.8 1092.27  14
  -6  -6  -3 14434.3 998.626   8
  -6   6  -3 14542.5 854.877   7
  -6  -6  -3 14381.9 1014.74  15
  -6  -6  -3 14417.0 1111.69   3
  -6   6  -3 13608.7 897.094  11
  -6  -6  -3 13840.1 1172.04  13
  -6   6  -2 6382.76 615.988  11
  -6   6  -2 6093.04 733.391  10
  -6   6  -2 6005.51 457.029   7
  -6  -6  -2 6003.38 692.861   3
  -6  -6  -2 6110.62 609.154  15
  -6  -6  -2 5777.19 587.636   8
  -6  -6  -2 5784.03 464.196  12
  -6  -6  -2 5103.83 481.331   7
  -6  -6  -2 7371.03 834.880  13
  -6  -6  -2 6752.81 514.481   6
  -6   6  -1 32850.1 1759.81  10
  -6   6  -1 28806.1 1464.28  11
  -6  -6  -1 30327.0 1390.19   8
  -6   6  -1 29466.0 978.957   7
  -6  -6  -1 29326.3 1357.15  15
  -6  -6  -1 29957.8 1308.58   6
  -6  -6  -1 27129.7 1206.22   7
  -6  -6  -1 28883.6 1594.31   3
  -6  -6  -1 29820.4 1734.39  13
  -6  -6  -1 31075.3 1195.48  12
  -6  -6   0 22334.1 1060.12  15
  -6  -6   0 19896.8 1279.55   3
  -6  -6   0 21652.2 1424.57  13
  -6   6   0 22493.8 1417.08  10
  -6  -6   0 22156.3 1111.40   8
  -6  -6   0 21231.2 965.535  12
  -6  -6   0 18290.6 964.547   7
  -6   6   0 20667.6 1403.73   2
  -6  -6   0 21065.0 1148.00   6
  -6   6   1 6483.15 736.876  10
  -6   6   1 7263.86 816.143   2
  -6  -6   1 7074.84 684.152   5
  -6  -6   1 7398.76 757.048   3
  -6  -6   1 6602.36 555.130   7
  -6  -6   1 7134.99 626.253   1
  -6  -6   1 6982.56 666.797   6
  -6  -6   1 7209.16 512.238  15
  -6   6   2 1582.39 378.082   2
  -6   6   2 1755.79 384.196  10
  -6  -6   2 1531.71 292.337   1
  -6  -6   2 1301.96 266.161   7
  -6  -6   2 1466.43 194.996  15
  -6  -6   2 1327.87 301.688   5
  -6  -6   2 1446.57 346.844   3
  -6  -6   3 5370.75 603.068   5
  -6  -6   3 5667.21 571.178   7
  -6   6   3 6170.04 717.635  10
  -6  -6   3 5513.31 549.398   1
  -6  -6   3 5861.06 703.628   3
  -6   6   3 5666.27 744.867   2
  -6   6   4 10426.4 1035.34   2
  -6   6   4 9281.26 446.926   6
  -6  -6   4 10161.9 766.551   1
  -6   6   4 9693.88 519.820   8
  -6  -6   4 10532.2 862.246   5
  -6  -6   5 10206.2 803.606   1
  -6   6   5 9895.42 1047.45   2
  -6  -6   5 9149.63 823.858   5
  -6  -6   6 5147.14 583.587   1
  -6   6   6 4909.09 754.140   2
  -6  -6   6 4302.54 580.320   5
  -6   6   7 8465.31 1016.56   2
  -6  -6   7 7749.42 751.647   1
  -6  -6   7 8235.81 815.973   5
  -6   6   8 6804.71 946.285   2
  -6  -6   8 6349.86 738.760   5
  -6  -6   8 6914.30 730.788   1
  -6  -6   9 3785.55 618.706   5
  -6  -6   9 3850.36 579.905   1
  -6   6   9 5332.11 870.397   2
  -6   6  10 15.8589 179.519   2
  -6  -6  10 5.16721 164.812   5
  -6  -6  10 236.473 172.831   1
  -6  -6  11 2404.43 491.776   1
  -6   8  -7-240.953 263.802   6
  -6  -8  -7 179.541 228.171  15
  -6  -8  -6 1164.55 407.273  15
  -6  -8  -6 803.892 360.587  13
  -6   8  -6 1802.99 514.163  10
  -6   8  -6 1277.78 432.061  14
  -6   8  -6 1133.50 465.837   6
  -6   8  -5 2774.90 564.927  14
  -6   8  -5 2668.49 604.477  10
  -6  -8  -5 3105.86 587.796  15
  -6   8  -5 2436.63 577.657   6
  -6  -8  -5 2108.98 566.285  13
  -6   8  -4 407.483 264.359  10
  -6  -8  -4 390.734 304.367  13
  -6  -8  -4-38.2625 133.730   3
  -6   8  -4 0.46159 257.226   6
  -6  -8  -4 218.266 218.034  15
  -6  -8  -3 3956.28 750.278  13
  -6   8  -3 4877.03 793.008  10
  -6  -8  -3 4760.94 657.079  15
  -6   8  -3 4412.64 704.440   6
  -6  -8  -3 4189.75 680.692   3
  -6  -8  -2 775.014 279.372  15
  -6  -8  -2 90.8110 154.419   3
  -6   8  -2 446.297 219.698  11
  -6   8  -2 220.889 232.963  10
  -6  -8  -2 889.091 398.585  13
  -6   8  -2 405.433 209.987   6
  -6   8  -1 4932.62 677.970  11
  -6   8  -1 5437.93 820.798  10
  -6  -8  -1 5489.59 620.333  15
  -6  -8  -1 4276.01 672.379   3
  -6  -8  -1 5305.64 820.282  13
  -6   8  -1 5284.05 687.991   6
  -6  -8   0 6603.67 728.851   1
  -6   8   0 5421.06 728.197  11
  -6   8   0 5109.32 783.806  10
  -6  -8   0 6031.21 792.223   3
  -6  -8   0 6400.73 759.849   5
  -6  -8   0 6106.83 874.913  13
  -6  -8   1 6656.07 737.438   5
  -6   8   1 5736.95 794.576  11
  -6   8   1 7518.22 985.493   2
  -6  -8   1 6604.62 717.043   1
  -6  -8   1 7152.88 935.593  13
  -6  -8   1 6925.86 841.427   3
  -6   8   1 7372.59 930.419  10
  -6   8   2 1475.27 407.966  11
  -6   8   2 1689.66 471.196  10
  -6  -8   2 905.831 269.491   5
  -6  -8   2 1550.67 362.018   1
  -6   8   2 653.673 354.839   2
  -6  -8   2 1027.94 362.240  13
  -6  -8   2 1323.96 391.661   3
  -6  -8   3 438.811 196.076   5
  -6  -8   3 658.134 247.230   1
  -6  -8   3 665.681 298.659   3
  -6  -8   3 386.936 249.524  13
  -6   8   3-5.68618 270.398   2
  -6  -8   4 866.608 287.463   1
  -6  -8   4 640.048 255.460   5
  -6  -8   4 1821.76 476.791  13
  -6  -8   4 1499.81 422.030   3
  -6   8   4 1732.79 513.537   2
  -6  -8   5 602.455 251.285   1
  -6   8   5 550.280 349.556   2
  -6  -8   5 760.014 327.385   3
  -6  -8   5 657.881 297.119  13
  -6  -8   6 55.3753 139.493  13
  -6  -8   6 126.884 157.078   1
  -6   8   6 197.796 237.717   2
  -6  -8   7 2401.23 478.873   1
  -6  -8   7 2899.84 558.878  13
  -6  -8   8 652.590 280.844   1
  -6  -8   9 1695.74 424.731   1
  -6  10  -1 402.364 291.713  11
  -6 -10  -1-22.3183 255.395   1
  -6 -10   0 76.4695 251.947   1
  -6 -10   1 181.503 231.692   1
  -6 -10   2 1084.25 373.629   1
  -5  -1 -13 3240.39 695.118   7
  -5   1 -13 4345.72 803.272   7
  -5  -1 -13 2966.92 584.685  15
  -5   1 -13 3425.00 678.618  14
  -5   1 -13 2466.42 601.232   6
  -5  -1 -13 2877.09 570.546   6
  -5  -1 -12 363.804 258.120   6
  -5  -1 -12 120.749 150.967  15
  -5  -1 -12 16.6003 195.146   7
  -5   1 -12 101.374 232.198   7
  -5   1 -12-143.680 210.530   6
  -5   1 -12 212.367 189.114  14
  -5  -1 -11 8800.76 939.197   6
  -5  -1 -11 9308.42 1043.93   7
  -5   1 -11 9978.18 1012.76  14
  -5  -1 -11 9036.40 935.543  15
  -5   1 -11 9256.65 1041.18   6
  -5   1 -11 8316.35 1029.53   7
  -5   1 -10 20520.2 1409.17  14
  -5   1 -10 22658.3 1614.61   7
  -5  -1 -10 23792.8 1610.95   7
  -5   1 -10 19752.0 1286.90  15
  -5  -1 -10 22030.4 1414.28  15
  -5  -1 -10 22784.9 1448.21   6
  -5   1 -10 20391.2 1510.60   6
  -5  -1  -9 11867.9 1068.96   7
  -5   1  -9 12947.2 1140.45   7
  -5   1  -9 12973.7 956.405  15
  -5  -1  -9 11172.1 575.833  13
  -5  -1  -9 12438.5 996.603  15
  -5   1  -8 61871.8 2609.64   7
  -5  -1  -8 58455.1 2479.70   7
  -5  -1  -8 59559.8 2338.77  15
  -5  -1  -8 57109.8 1737.55  13
  -5   1  -8 58614.5 2231.44  15
  -5  -1  -7 23743.8 939.443  13
  -5  -1  -7 23559.0 1378.47   7
  -5   1  -7 22733.5 1397.21   7
  -5  -1  -7 25652.3 1334.37  15
  -5   1  -7 26346.0 1313.32   5
  -5  -1  -6 228798. 5859.66   1
  -5  -1  -6 233101. 6308.21   8
  -5  -1  -6 238952. 6197.57   7
  -5   1  -6 230991. 6236.78   7
  -5  -1  -6 229133. 6002.60  15
  -5   1  -6 238063. 5950.72   5
  -5  -1  -6 219163. 5468.83  13
  -5   1  -5 46183.9 1693.17   1
  -5  -1  -5 44785.4 1698.74  15
  -5   1  -5 43904.8 1612.97  14
  -5   1  -5 45746.7 1834.66   7
  -5  -1  -5 44302.5 1584.02   1
  -5  -1  -5 41420.8 1802.83   8
  -5   1  -4 141521. 3625.67  14
  -5   1  -4 134200. 3878.26   8
  -5  -1  -4 136948. 3589.47   1
  -5   1  -4 141582. 3707.88   1
  -5  -1  -4 139069. 3758.48  15
  -5  -1  -4 138918. 3940.60   8
  -5  -1  -3 34324.9 1150.19   1
  -5  -1  -3 34892.4 1389.49   8
  -5   1  -3 31895.2 1312.73   8
  -5  -1  -3 35035.3 1293.33  15
  -5   1  -3 35753.2 1243.01   1
  -5   1  -3 36341.7 1183.33  14
  -5   1  -2 91517.9 2403.51   1
  -5  -1  -2 89752.5 2265.87   1
  -5  -1  -2 90687.7 2581.96   8
  -5   1  -2 86272.6 2469.04   8
  -5  -1  -2 92419.8 2486.06  15
  -5   1  -2 89262.7 2293.06  14
  -5   1  -1 58244.4 1608.47   1
  -5  -1  -1 59504.9 1758.58   8
  -5   1  -1 55709.4 1636.16   8
  -5  -1  -1 57281.1 1433.99   1
  -5  -1  -1 55873.3 1712.30   4
  -5  -1  -1 58516.2 1663.75  15
  -5   1  -1 59687.2 1495.57  14
  -5  -1  -1 55285.0 1720.71   3
  -5  -1  -1 55780.6 1621.18  11
  -5  -1   0 124478. 3180.17   4
  -5   1   0 124624. 3060.19   4
  -5   1   0 128255. 3100.49   2
  -5  -1   0 120149. 3153.45  16
  -5   1   0 132638. 3009.38   5
  -5  -1   0 127248. 2928.73  14
  -5  -1   0 118903. 3146.27   3
  -5  -1   1 434789. 9352.19  12
  -5  -1   1 436916. 9780.87   5
  -5  -1   1 427375. 9705.33   4
  -5  -1   1 426562. 9651.70  16
  -5   1   1 433903. 9520.78   4
  -5   1   1 439108. 9635.80   2
  -5  -1   1 412780. 9822.34   7
  -5  -1   1 422337. 9466.70  14
  -5  -1   1 415778. 9649.45   3
  -5   1   1 419032. 9599.83   5
  -5  -1   2 910464. 19971.9   5
  -5  -1   2 906913. 19849.2   4
  -5  -1   2 918399. 19777.5  16
  -5   1   2 854610. 19825.2   7
  -5   1   2 936402. 19863.9  12
  -5  -1   2 872749. 19515.2   1
  -5   1   2 923760. 19616.9   4
  -5   1   2 906185. 19783.4   2
  -5   1   2 939357. 19621.4  10
  -5   1   2 906383. 19834.6   5
  -5  -1   2 864761. 19571.0  12
  -5  -1   2 837731. 19955.3   7
  -5   1   3 141842. 3616.47  12
  -5  -1   3 143918. 3628.42   4
  -5   1   3 146206. 3580.14   2
  -5  -1   3 141620. 3199.40  10
  -5   1   3 134047. 3602.28   7
  -5   1   3 138391. 3649.05   5
  -5  -1   3 140887. 3391.29   1
  -5   1   3 139808. 3424.65   4
  -5  -1   3 139939. 3749.94   7
  -5  -1   3 144832. 3538.33  16
  -5   1   3 139411. 3315.83  10
  -5  -1   3 131872. 3713.65   5
  -5  -1   3 147514. 3464.73  12
  -5   1   4 92207.1 2769.33   7
  -5   1   4 101566. 2735.27   2
  -5   1   4 99060.0 2274.60  16
  -5  -1   4 95106.0 2863.12   5
  -5  -1   4 101312. 2601.36   1
  -5  -1   4 102613. 2688.19  16
  -5  -1   4 100354. 2667.27  12
  -5  -1   4 94504.0 2914.89   6
  -5   1   4 95250.8 2838.64   5
  -5  -1   4 95032.2 2904.42   7
  -5   1   4 99178.5 2744.13  12
  -5  -1   5 246.621 112.779  12
  -5   1   5 167.680 94.4422   5
  -5   1   5 489.648 142.680   2
  -5   1   5 169.788 122.221   7
  -5  -1   5 176.463 97.5567  16
  -5  -1   5 132.589 82.1837   1
  -5  -1   5 281.326 151.901   7
  -5   1   5 217.350 62.3579  16
  -5   1   5 251.650 107.413  12
  -5   1   5 193.832 103.150   6
  -5  -1   5 113.749 98.5188   5
  -5  -1   5 140.728 142.069   6
  -5   1   6 129573. 3830.31   6
  -5  -1   6 131290. 4093.04   6
  -5   1   6 133104. 4011.56   7
  -5   1   6 142488. 3859.43   2
  -5  -1   6 140050. 4047.07   5
  -5  -1   6 136267. 4137.89   7
  -5  -1   6 148667. 3818.12  16
  -5  -1   6 144534. 3763.72   1
  -5   1   6 134927. 4061.64   5
  -5   1   6 144390. 3862.51  13
  -5  -1   6 147265. 3893.78  12
  -5   1   6 148622. 3930.62  12
  -5   1   7 8551.55 662.534   2
  -5   1   7 7736.53 607.309  13
  -5  -1   7 8409.89 617.152   1
  -5  -1   7 8731.13 638.695  16
  -5   1   7 8140.20 668.111   6
  -5   1   7 8432.89 764.064   5
  -5   1   7 7536.97 711.550   7
  -5  -1   7 7094.95 689.309   5
  -5  -1   8 88286.2 2734.92   1
  -5   1   8 79231.6 2624.56  13
  -5  -1   8 88033.9 2733.64  16
  -5   1   8 77514.7 2794.40   6
  -5  -1   8 81636.9 2988.73   5
  -5   1   8 87040.0 2809.91   2
  -5   1   9 11262.6 869.177   2
  -5   1   9 10163.7 745.392  13
  -5  -1   9 10969.5 963.927   5
  -5  -1   9 11650.8 847.152   1
  -5  -1  10 9988.28 825.971   1
  -5   1  10 10452.7 882.343   2
  -5  -1  10 8809.09 935.482   5
  -5   1  10 9072.11 715.258  13
  -5   1  11 13041.1 1054.96   2
  -5  -1  11 13109.0 1013.23   1
  -5   1  12 2810.44 521.825   2
  -5  -1  12 3766.03 566.319   1
  -5   1  13 1432.22 424.025   2
  -5  -1  13 1112.03 339.792   1
  -5  -1  13 809.446 316.977   2
  -5  -1  14 1335.43 391.408   1
  -5  -3 -13 8196.12 1080.62   7
  -5   3 -12 3631.96 745.926   7
  -5   3 -12 4633.24 849.172   6
  -5  -3 -12 3751.56 684.326   7
  -5   3 -12 4292.90 730.712  14
  -5  -3 -12 4832.03 773.491  15
  -5  -3 -11 12150.6 1179.14   7
  -5   3 -11 10564.9 1079.22  14
  -5   3 -11 11443.4 1234.29   7
  -5   3 -11 9648.14 1156.03   6
  -5  -3 -11 10191.5 1072.34  15
  -5  -3 -10 2862.16 416.424  13
  -5  -3 -10 4007.94 516.184   6
  -5  -3 -10 2660.28 523.032  15
  -5   3 -10 3263.52 553.155  14
  -5   3 -10 3778.07 680.991   7
  -5   3 -10 3739.21 677.529   6
  -5  -3 -10 2949.04 553.617   7
  -5  -3  -9 33949.7 1872.92   7
  -5  -3  -9 34645.3 1575.37   6
  -5   3  -9 32833.8 1971.36   7
  -5  -3  -9 34461.3 1880.33  15
  -5   3  -9 34864.7 1843.85  14
  -5   3  -9 35354.0 2112.41   6
  -5  -3  -9 33349.6 1541.07  13
  -5   3  -8 6436.01 702.071  14
  -5  -3  -8 5797.57 687.321   7
  -5   3  -8 6382.69 818.256   6
  -5  -3  -8 6470.59 733.411  15
  -5  -3  -8 6374.89 607.401  13
  -5   3  -8 6821.39 647.903   5
  -5   3  -8 8115.66 886.501   7
  -5   3  -7 20798.1 1239.27  14
  -5  -3  -7 20331.4 1277.99  15
  -5  -3  -7 21190.2 1278.21   7
  -5   3  -7 20911.7 1366.57   7
  -5  -3  -7 20322.1 1128.26  13
  -5   3  -7 20873.8 1095.30   5
  -5  -3  -6 7435.34 635.499  13
  -5  -3  -6 6321.42 702.989   8
  -5   3  -6 7626.97 754.006   7
  -5   3  -6 8772.04 727.616  14
  -5   3  -6 9105.04 619.081   5
  -5  -3  -6 7824.30 725.334  15
  -5  -3  -5 11502.4 833.439  15
  -5  -3  -5 11759.2 730.171   1
  -5  -3  -5 10226.7 836.067   8
  -5   3  -5 11113.4 859.334   7
  -5  -3  -5 11041.8 773.707  13
  -5   3  -5 11195.6 782.042  14
  -5   3  -5 12014.4 645.385   5
  -5  -3  -4 36357.0 1066.38   9
  -5   3  -4 34212.1 1239.42  13
  -5   3  -4 36216.0 1548.22   7
  -5  -3  -4 35057.0 1491.84  15
  -5  -3  -4 35053.5 1338.27   1
  -5  -3  -4 34576.2 1553.90   8
  -5  -3  -4 35442.8 1326.06   2
  -5   3  -4 36145.0 1467.44  14
  -5   3  -4 37426.2 1171.51   5
  -5  -3  -3 36491.7 1151.56   9
  -5  -3  -3 36934.6 1534.77   3
  -5  -3  -3 37492.9 1509.57   8
  -5  -3  -3 34797.4 1252.66   2
  -5   3  -3 35958.3 1437.72   7
  -5   3  -3 35076.9 1394.66  14
  -5  -3  -3 35952.0 1429.19  15
  -5  -3  -3 36861.9 1184.76  12
  -5   3  -3 35010.9 1310.91  13
  -5   3  -3 37370.4 1488.03   1
  -5   3  -3 35018.8 1012.65   5
  -5   3  -2 16750.4 840.418  14
  -5  -3  -2 16311.4 720.259   2
  -5  -3  -2 16114.2 915.516   3
  -5   3  -2 16736.8 932.725  10
  -5  -3  -2 16831.7 637.312  12
  -5  -3  -2 16644.5 727.160   9
  -5   3  -2 15644.6 823.788  13
  -5  -3  -2 17334.3 874.703  16
  -5  -3  -2 17198.4 892.914   8
  -5  -3  -2 15857.4 820.167   4
  -5   3  -2 16268.9 801.328   7
  -5  -3  -2 16328.2 829.598  15
  -5   3  -2 16109.9 685.191  11
  -5   3  -1 237686. 5944.67  10
  -5  -3  -1 229462. 5746.37  14
  -5  -3  -1 239589. 5679.39   9
  -5   3  -1 233111. 5862.03  13
  -5  -3  -1 240605. 5788.67   8
  -5  -3  -1 230582. 5728.80   4
  -5   3  -1 241064. 5405.23   8
  -5   3  -1 239511. 5763.60  14
  -5  -3  -1 238481. 5682.02  15
  -5  -3  -1 232728. 5530.90   2
  -5  -3  -1 231535. 5899.36   3
  -5  -3  -1 227085. 5784.18  16
  -5  -3  -1 231908. 5339.35  12
  -5   3   0 73947.5 2342.72   2
  -5  -3   0 70732.7 2324.02  11
  -5  -3   0 74120.2 2227.04  10
  -5   3   0 74046.4 2303.79  10
  -5  -3   0 75889.0 2212.90   9
  -5  -3   0 74927.3 2032.11   2
  -5  -3   0 75173.9 2051.30  15
  -5  -3   0 73210.8 2172.22   4
  -5  -3   0 77465.6 2293.89  16
  -5   3   0 70444.5 1778.18   8
  -5  -3   0 76592.7 1863.43  12
  -5   3   0 76144.2 2364.91  13
  -5  -3   0 71591.8 2190.33   7
  -5  -3   0 73675.4 2176.52  14
  -5  -3   0 72054.5 2308.59   3
  -5  -3   1 229704. 5733.48  11
  -5  -3   1 224373. 5330.53   1
  -5   3   1 231918. 5668.99  10
  -5  -3   1 222187. 5623.51   9
  -5  -3   1 222199. 5534.58  10
  -5  -3   1 230054. 5568.58   4
  -5   3   1 223567. 5212.94   7
  -5  -3   1 228483. 5393.49   2
  -5   3   1 228928. 5763.19   2
  -5  -3   1 237666. 5695.73  16
  -5   3   1 221340. 5777.78  13
  -5  -3   1 239433. 5247.45  15
  -5  -3   1 206114. 5524.72   7
  -5  -3   1 222552. 5524.23  14
  -5  -3   1 223261. 5676.81   3
  -5  -3   2 114019. 3217.49   7
  -5   3   2 123793. 3246.64  10
  -5  -3   2 116858. 3110.67  10
  -5  -3   2 116378. 2980.25   1
  -5   3   2 116068. 3403.66  13
  -5  -3   2 113557. 3268.54   9
  -5  -3   2 116300. 3292.46  16
  -5  -3   2 112578. 3051.51   2
  -5   3   2 126854. 3419.24   2
  -5  -3   2 118060. 3360.70   6
  -5   3   2 112175. 2809.94   7
  -5  -3   2 117482. 3169.46  14
  -5  -3   2 115864. 3311.67  11
  -5  -3   2 117249. 3210.64   4
  -5  -3   2 113995. 3260.81   5
  -5  -3   3 88245.0 2723.30   7
  -5  -3   3 91323.9 2764.72   5
  -5   3   3 93154.5 2661.08  10
  -5  -3   3 88568.5 2511.72  10
  -5   3   3 86791.5 2355.52   7
  -5  -3   3 89180.3 2669.21   4
  -5  -3   3 89382.3 2461.00   1
  -5   3   3 91835.6 2879.65  13
  -5   3   3 98239.9 2878.28   2
  -5  -3   3 89898.3 2755.01   9
  -5  -3   3 92598.6 2896.32   6
  -5  -3   3 94990.4 2784.78  16
  -5  -3   3 91798.1 2649.38  14
  -5   3   3 85788.3 2379.83   3
  -5   3   4 23003.0 1172.53  12
  -5   3   4 21027.2 888.787   7
  -5  -3   4 21964.3 917.768  10
  -5   3   4 21010.1 683.592   4
  -5  -3   4 21073.2 1055.81   4
  -5  -3   4 20856.4 1093.19   9
  -5  -3   4 20278.4 1081.35   7
  -5   3   4 19918.0 906.411   3
  -5   3   4 22604.7 1178.11  13
  -5  -3   4 20587.8 1082.70  16
  -5  -3   4 20857.9 1086.58   5
  -5  -3   4 20307.2 899.687   1
  -5   3   4 22323.5 1140.43   2
  -5  -3   4 19953.4 1003.15  14
  -5  -3   4 20656.8 1181.57   6
  -5   3   5 6194.04 497.125   7
  -5  -3   5 5092.95 503.133  14
  -5   3   5 6803.67 629.265   2
  -5  -3   5 5167.96 534.683  16
  -5  -3   5 5714.25 470.813   1
  -5   3   5 5576.22 379.416   6
  -5   3   5 6031.78 596.586  13
  -5  -3   5 5927.00 586.464   7
  -5  -3   5 5319.05 537.455   5
  -5   3   5 5559.85 486.597   3
  -5   3   6 15990.1 1018.84   2
  -5  -3   6 13428.8 911.785   5
  -5   3   6 13570.0 681.628   6
  -5   3   6 13332.9 867.420   3
  -5   3   6 13077.4 836.912   7
  -5  -3   6 14979.8 849.797   1
  -5  -3   7 7169.17 617.096   1
  -5   3   7 7639.68 320.240  16
  -5  -3   7 8314.52 743.382   5
  -5   3   7 9007.51 730.000   7
  -5   3   7 8255.27 554.317   6
  -5  -3   8 7474.13 739.670   5
  -5  -3   8 7137.50 643.971   1
  -5   3   8 7838.27 766.224   2
  -5   3   8 6812.94 342.693  16
  -5  -3   9 28465.0 1463.28   1
  -5   3   9 29269.7 978.759  16
  -5   3   9 32120.6 1690.82   2
  -5  -3   9 28983.1 1618.81   5
  -5  -3  10 5673.46 722.819   5
  -5   3  10 6123.31 743.619   2
  -5  -3  10 5550.20 629.021   1
  -5  -3  11 12395.2 1000.58   1
  -5   3  11 12614.1 1133.84   2
  -5  -3  11 11899.4 1108.86   5
  -5  -3  12 5024.00 669.049   1
  -5   3  12 5637.31 779.973   2
  -5   3  13 10198.6 1096.34   2
  -5  -3  13 8479.84 912.727   1
  -5  -5 -12 3354.63 662.967   7
  -5   5 -12 3012.88 608.222  10
  -5   5 -11 1206.14 408.822  14
  -5   5 -11 1183.50 394.094  10
  -5  -5 -11 1524.67 417.100   7
  -5   5 -11 2147.36 547.533   7
  -5  -5 -10 2584.61 505.796  13
  -5   5 -10 3209.26 690.677   6
  -5   5 -10 2917.23 562.711  10
  -5  -5 -10 2203.01 538.786  15
  -5   5 -10 3940.33 721.260   7
  -5  -5 -10 3253.14 578.968   7
  -5   5 -10 3974.39 687.479  14
  -5  -5  -9 11910.0 1046.84  13
  -5   5  -9 12523.5 1165.87  14
  -5  -5  -9 14264.6 1159.38   7
  -5  -5  -9 14951.8 1313.75  15
  -5   5  -9 14760.2 1309.57   7
  -5   5  -9 14264.4 1212.35  10
  -5   5  -9 14800.1 1456.73   6
  -5  -5  -8 4830.06 641.531   7
  -5   5  -8 3870.05 612.348  10
  -5  -5  -8 4369.36 660.509  15
  -5   5  -8 4210.51 673.813   7
  -5   5  -8 5136.90 704.849  14
  -5   5  -8 4827.50 794.151   6
  -5  -5  -8 3803.80 587.250  13
  -5   5  -7 17297.1 1288.06  10
  -5   5  -7 16744.4 1253.29   7
  -5  -5  -7 16747.9 1126.77   7
  -5  -5  -7 14876.7 1163.75  13
  -5   5  -7 17839.7 1272.97  14
  -5  -5  -7 18449.2 1338.64  15
  -5   5  -7 17849.6 1458.59   6
  -5   5  -6 5678.99 704.242  10
  -5  -5  -6 6261.11 722.458   8
  -5  -5  -6 5301.22 672.349  13
  -5  -5  -6 5730.07 692.496  15
  -5   5  -6 5043.73 733.676   6
  -5   5  -6 5548.23 668.447  14
  -5  -5  -6 5963.75 610.412   7
  -5   5  -6 5170.50 637.751   7
  -5  -5  -6 5523.75 537.673  12
  -5  -5  -5 10151.1 926.210  13
  -5   5  -5 10991.8 966.983  10
  -5  -5  -5 11106.2 655.098   9
  -5  -5  -5 10557.7 897.389   8
  -5   5  -5 11864.9 897.473   7
  -5   5  -5 10793.1 905.754  14
  -5  -5  -5 10699.2 714.252  12
  -5  -5  -5 12134.5 961.029  15
  -5   5  -5 10810.6 1034.05   6
  -5   5  -4 8210.60 806.012  10
  -5  -5  -4 7523.43 576.096   9
  -5   5  -4 8483.17 694.281   7
  -5  -5  -4 7873.57 725.962   8
  -5  -5  -4 7768.03 755.444   3
  -5  -5  -4 8382.46 761.343  15
  -5   5  -4 9006.12 791.770  14
  -5  -5  -4 8281.16 419.498   6
  -5  -5  -4 7916.38 796.380  13
  -5  -5  -4 8420.97 590.249  12
  -5  -5  -3 15292.7 880.999   2
  -5  -5  -3 16037.9 1000.40  15
  -5   5  -3 15127.6 1080.27  10
  -5   5  -3 16000.6 1045.87  14
  -5  -5  -3 16817.1 1098.02   3
  -5  -5  -3 14454.4 941.507   8
  -5  -5  -3 15132.5 892.060   4
  -5  -5  -3 15860.4 903.445   9
  -5  -5  -3 15612.7 682.904   6
  -5   5  -3 14940.3 851.242  11
  -5   5  -3 14580.3 854.726   7
  -5  -5  -3 16717.1 815.939  12
  -5  -5  -3 17020.5 1177.95  13
  -5   5  -2 28612.3 1521.74  10
  -5  -5  -2 28377.7 1263.24   2
  -5  -5  -2 27839.4 1321.13   9
  -5  -5  -2 29138.1 1320.21   8
  -5  -5  -2 28276.1 1271.95   4
  -5  -5  -2 29494.5 1343.14  15
  -5  -5  -2 28403.6 1554.13  13
  -5  -5  -2 29834.1 1135.95  12
  -5  -5  -2 29844.9 1130.34   6
  -5   5  -2 31462.6 1487.58  14
  -5   5  -2 29088.8 1295.09  11
  -5  -5  -2 29982.1 1506.26   3
  -5   5  -2 28758.4 1144.13   7
  -5  -5  -1 27793.7 1064.91  12
  -5   5  -1 26478.6 1278.47  11
  -5   5  -1 29062.5 1488.87  10
  -5  -5  -1 26248.3 1193.68   2
  -5  -5  -1 25417.2 1367.79   3
  -5   5  -1 27770.9 964.271   7
  -5  -5  -1 30131.2 1253.34  15
  -5  -5  -1 24087.5 1092.66   7
  -5  -5  -1 27117.2 1210.69   4
  -5  -5  -1 28289.8 1227.73   8
  -5  -5  -1 28356.2 1177.49   6
  -5  -5  -1 27314.7 1325.63   9
  -5  -5   0 68473.6 2256.61   2
  -5   5   0 72511.4 2604.85  10
  -5  -5   0 71918.3 2163.02  15
  -5  -5   0 68739.4 2249.62   4
  -5  -5   0 73350.8 2244.28   8
  -5  -5   0 68245.6 2493.17   3
  -5  -5   0 65720.9 2122.12   7
  -5  -5   0 72273.8 2310.45   6
  -5   5   0 67438.6 2607.13   2
  -5  -5   0 71494.8 2103.42  12
  -5  -5   1 26640.8 1273.94   5
  -5   5   1 24660.8 1357.81  10
  -5  -5   1 25046.2 1177.86   4
  -5  -5   1 25554.1 1189.85   2
  -5  -5   1 24967.7 1112.20   7
  -5   5   1 28621.7 1503.63   2
  -5  -5   1 27081.2 1024.05  15
  -5  -5   1 25845.3 1154.13   1
  -5  -5   1 27131.2 1298.74   6
  -5  -5   1 24585.8 1332.97   3
  -5  -5   2 28917.3 1229.44   1
  -5   5   2 25582.4 1398.70  10
  -5  -5   2 26960.4 1267.18   4
  -5   5   2 27471.1 1525.19   2
  -5  -5   2 25999.1 1257.77   2
  -5  -5   2 26606.1 1296.39   5
  -5  -5   2 28742.2 940.360  15
  -5  -5   2 26869.8 1214.89   7
  -5  -5   2 26819.2 1378.39   6
  -5  -5   2 26470.0 1396.34   3
  -5  -5   3 44376.6 1794.55   5
  -5   5   3 43732.0 1903.94  10
  -5  -5   3 45453.0 1687.80   1
  -5  -5   3 41553.8 1694.08   7
  -5   5   3 43736.2 1307.42   8
  -5   5   3 47471.1 2106.77   2
  -5  -5   3 41135.6 1732.30   2
  -5  -5   4 7455.05 674.365   5
  -5  -5   4 6960.38 602.937   1
  -5   5   4 9061.64 875.034   2
  -5   5   4 7342.81 509.516   8
  -5  -5   4 7017.71 650.992   7
  -5  -5   5 19240.0 1069.29   1
  -5   5   5 20937.9 1403.66   2
  -5   5   5 16788.4 963.086   8
  -5   5   5 18250.2 1046.64   3
  -5  -5   5 19874.8 1158.70   5
  -5   5   6 4207.61 518.384   3
  -5   5   6 3985.39 281.239   4
  -5   5   6 3838.16 477.216   8
  -5  -5   6 4644.66 516.687   1
  -5   5   6 4466.25 648.507   2
  -5  -5   6 4198.83 535.790   5
  -5   5   7 12975.5 690.070   4
  -5  -5   7 13867.1 963.130   1
  -5  -5   7 13987.3 1022.14   5
  -5  -5   8 14763.9 1089.34   5
  -5   5   8 12637.0 769.607   4
  -5  -5   8 13191.5 978.750   1
  -5  -5   9 5203.09 629.673   1
  -5  -5   9 4366.89 609.828   5
  -5   5   9 3928.73 681.987   2
  -5  -5  10 5758.47 682.821   1
  -5   5  10 5489.89 816.711   2
  -5  -5  10 4656.20 673.211   5
  -5  -5  11 2846.82 553.172   5
  -5  -5  11 4305.70 617.976   1
  -5   5  11 3460.00 677.411   2
  -5  -5  12 1406.88 415.557   5
  -5  -5  12 1748.92 441.076   1
  -5  -7 -10 1179.03 389.493  13
  -5   7  -9 1252.05 445.778  10
  -5  -7  -9 1288.77 419.844  13
  -5   7  -8 1028.23 395.788  10
  -5  -7  -8 784.064 353.430  15
  -5   7  -8 971.574 381.756  14
  -5  -7  -8 924.241 371.704  13
  -5   7  -8 389.432 298.942   6
  -5  -7  -7 11820.9 1192.59  15
  -5   7  -7 11026.6 1167.42  10
  -5  -7  -7 11022.8 1170.94  13
  -5   7  -7 13241.7 1250.07  14
  -5   7  -7 11659.6 1050.73   7
  -5   7  -7 12554.6 1352.61   6
  -5  -7  -6 1653.44 326.312  12
  -5   7  -6 1373.25 417.626  10
  -5   7  -6 1758.00 400.192   7
  -5  -7  -6 1841.01 434.608  15
  -5  -7  -6 1679.63 483.909  13
  -5   7  -6 2169.80 495.341  14
  -5   7  -6 1611.16 489.741   6
  -5   7  -5 17526.0 1432.72  10
  -5  -7  -5 18123.4 1366.45  15
  -5   7  -5 17069.6 1463.79   6
  -5   7  -5 17462.9 1366.22  14
  -5  -7  -5 16887.4 1436.68  13
  -5  -7  -5 16954.6 1034.99  12
  -5  -7  -4 3909.18 581.352  15
  -5   7  -4 3883.10 667.955  10
  -5  -7  -4 3379.09 430.353  12
  -5  -7  -4 3312.30 500.411   8
  -5   7  -4 3303.49 601.651   6
  -5   7  -4 2811.86 533.128  14
  -5  -7  -4 3466.60 580.066   3
  -5  -7  -4 4047.57 710.484  13
  -5  -7  -3 2244.95 331.162  12
  -5   7  -3 2494.16 519.418  10
  -5   7  -3 2606.53 513.397   6
  -5  -7  -3 2272.96 426.639  15
  -5  -7  -3 3000.48 444.071   8
  -5   7  -3 3012.52 538.204  14
  -5  -7  -3 2749.49 562.499  13
  -5  -7  -3 2090.96 437.453   3
  -5   7  -2 3722.20 522.502  11
  -5   7  -2 4507.21 679.333  10
  -5  -7  -2 4120.68 486.721   8
  -5   7  -2 4482.91 624.706   6
  -5  -7  -2 4079.03 542.166  15
  -5  -7  -2 4094.01 611.390   3
  -5  -7  -2 4192.04 696.020  13
  -5  -7  -2 4473.79 465.861  12
  -5   7  -1 2608.08 514.296  10
  -5  -7  -1 2368.96 338.060  12
  -5   7  -1 1760.35 374.706   6
  -5  -7  -1 2842.42 379.888   8
  -5  -7  -1 2785.09 416.877  15
  -5   7  -1 2790.46 469.289  11
  -5  -7  -1 3041.90 584.547  13
  -5  -7  -1 2507.03 476.942   3
  -5  -7   0 2470.96 343.563  12
  -5   7   0 2477.63 465.261  11
  -5  -7   0 3305.78 415.271  15
  -5   7   0 2232.27 478.399  10
  -5  -7   0 2133.76 444.413   3
  -5  -7   0 2078.92 504.433  13
  -5  -7   0 2490.38 338.514   8
  -5   7   0 3071.27 558.136   2
  -5   7   0 2856.26 440.322   6
  -5  -7   1 1534.66 378.507   3
  -5   7   1 1070.24 318.606  11
  -5   7   1 1175.54 360.040  10
  -5  -7   1 1079.32 281.157   5
  -5  -7   1 958.778 218.823   8
  -5  -7   1 1238.59 286.267   1
  -5  -7   1 1159.71 230.611  15
  -5   7   1 1284.10 285.768   6
  -5  -7   1 1384.26 376.433  13
  -5   7   1 1733.32 439.744   2
  -5  -7   2 432.019 200.656   1
  -5   7   2 620.213 310.997  10
  -5  -7   2 366.178 125.990  15
  -5  -7   2 477.540 238.925   3
  -5  -7   2 606.798 219.060   5
  -5   7   2 513.036 174.346   6
  -5   7   2 1132.02 428.191   2
  -5  -7   2 553.213 313.881  13
  -5  -7   3 16765.4 1119.77   5
  -5  -7   3 18063.5 1136.80   1
  -5   7   3 17974.9 1460.12   2
  -5  -7   3 17118.5 1272.86   3
  -5  -7   3 17887.5 1351.63  13
  -5  -7   4 4108.94 541.959   1
  -5  -7   4 3301.23 485.695   5
  -5   7   4 5239.56 797.597   2
  -5  -7   4 5833.52 742.654  13
  -5  -7   5 11616.3 937.555   1
  -5  -7   5 10401.8 1008.58  13
  -5  -7   5 11547.2 933.519   5
  -5  -7   6 502.286 218.081   5
  -5  -7   6 470.276 257.671   1
  -5  -7   6 258.880 180.587  13
  -5   7   6 492.250 308.999   2
  -5  -7   7 4459.03 622.596   1
  -5  -7   7 5187.46 636.174   5
  -5   7   7 5224.14 870.758   2
  -5  -7   7 4662.69 665.786  13
  -5   7   8 3722.23 757.042   2
  -5  -7   8 3767.51 579.283   1
  -5  -7   8 3753.14 583.870  13
  -5  -7   9 2095.46 456.870   1
  -5   7   9 3364.78 760.275   2
  -5  -7  10 787.272 323.540   1
  -5  -9  -6 90.1559 280.755  15
  -5   9  -6-345.753 327.549   6
  -5  -9  -5 1071.01 433.879  15
  -5   9  -5 1853.85 554.836   6
  -5  -9  -4 708.449 328.749   3
  -5  -9  -4 796.188 333.900  15
  -5   9  -4 1648.38 479.344   6
  -5  -9  -3 499.367 333.644   3
  -5   9  -2 1033.45 344.631  11
  -5  -9  -2 1162.40 454.953   3
  -5   9  -1 668.125 318.953  10
  -5   9  -1 850.377 339.511  11
  -5  -9  -1 1190.56 395.078   3
  -5  -9  -1 2115.16 457.127   1
  -5  -9  -1 1568.63 532.306  13
  -5   9   0 1647.23 453.166  11
  -5  -9   0 1805.39 475.445   3
  -5   9   0 2992.22 653.146  10
  -5  -9   0 2243.44 459.710   1
  -5  -9   0 2337.38 600.186  13
  -5   9   1 375.549 275.822  11
  -5   9   1 1077.71 433.989  10
  -5  -9   1 373.405 262.462  13
  -5  -9   1 369.906 232.662   1
  -5  -9   1 223.768 273.820   3
  -5   9   2 825.013 361.887  11
  -5  -9   2 520.293 266.607   1
  -5  -9   2 365.349 272.253   3
  -5  -9   2 938.455 407.940  13
  -5   9   2 578.009 332.588   2
  -5   9   3 1568.41 538.002   2
  -5   9   3 1080.96 411.693  11
  -5  -9   3 1325.57 374.858   1
  -5  -9   3 1689.88 504.467  13
  -5  -9   3 1248.35 400.977   3
  -5  -9   4 610.133 297.926   1
  -5  -9   4 649.049 314.111   3
  -5  -9   4 156.108 247.745  13
  -5  -9   5 501.091 337.151  13
  -5  -9   5 391.033 247.895   1
  -5  -9   6 352.778 253.022   1
  -5  -9   6 375.687 261.179  13
  -4   0 -14 689.086 295.389  15
  -4   0 -14 814.243 368.677   6
  -4   0 -13 449.014 277.425   6
  -4   0 -13 25.3483 188.944   7
  -4   0 -13 70.0694 142.423  15
  -4   0 -12 15626.1 1248.90  15
  -4   0 -12 17831.4 1444.94   6
  -4   0 -11 413.173 239.813  15
  -4   0 -11 88.2742 155.211   7
  -4   0 -11 60.5825 166.614   6
  -4   0 -10 28943.9 1840.04   7
  -4   0 -10 30803.2 1769.18   6
  -4   0 -10 29684.0 1615.82  15
  -4   0  -9-21.5283 164.873   7
  -4   0  -9 102.612 119.324  15
  -4   0  -9-133.206 242.409   6
  -4   0  -8 219304. 6144.74   7
  -4   0  -8 205182. 5695.27  15
  -4   0  -7 2.39920 112.326   7
  -4   0  -7-17.7708 87.7824  15
  -4   0  -6 111543. 3492.61   7
  -4   0  -6 110028. 2610.71  13
  -4   0  -6 113734. 3288.98   1
  -4   0  -6 111257. 3273.67  15
  -4   0  -5-31.8984 52.0002   1
  -4   0  -5 108.157 104.106   7
  -4   0  -5 133.195 104.091   8
  -4   0  -5 79.1002 94.6480  15
  -4   0  -5 4.81512 27.7068  13
  -4   0  -4 23880.1 1160.52   8
  -4   0  -4 25135.8 1054.98  15
  -4   0  -4 26629.6 1049.07   1
  -4   0  -3 17.3105 74.1901   8
  -4   0  -3 129.324 80.7167  15
  -4   0  -2 108396. 2671.31   1
  -4   0  -2 106238. 2857.98   8
  -4   0  -1 18.1291 14.2246  11
  -4   0  -1 13.3674 31.1400   8
  -4   0   0 69104.5 1802.16   4
  -4   0   0 69000.1 1721.80   3
  -4   0   1 134.579 59.7789   7
  -4   0   1 93.8234 50.1423   5
  -4   0   1 109.753 45.9954   4
  -4   0   1 41.5269 25.7127   2
  -4   0   1 99.2175 36.6177  12
  -4   0   1 99.8250 38.2708  16
  -4   0   2 955175. 20294.2  16
  -4   0   2 890390. 20324.9   2
  -4   0   2 985572. 20452.8   4
  -4   0   2 924235. 20578.4   7
  -4   0   2 893859. 20547.5   5
  -4   0   2 939280. 20388.9  12
  -4   0   3 4.37512 51.6896   5
  -4   0   3 10.3566 40.2883   2
  -4   0   3 60.6884 42.0599  16
  -4   0   3 122.314 80.6548   7
  -4   0   3 0.62566 40.8079  12
  -4   0   4 438632. 10106.9   1
  -4   0   4 435383. 10368.8   7
  -4   0   4 468277. 10005.3  16
  -4   0   4 455939. 10390.7   5
  -4   0   4 417758. 10291.1   6
  -4   0   4 445935. 10177.1  12
  -4   0   5 99.0497 82.5998  12
  -4   0   5 8.22484 65.2362   5
  -4   0   5 33.8408 66.4663   1
  -4   0   5-14.1056 74.1649   7
  -4   0   6 83123.6 2748.44   5
  -4   0   6 81053.0 2775.27   7
  -4   0   6 87703.0 2543.91   1
  -4   0   6 80873.1 2681.96   6
  -4   0   6 88545.7 2635.52  12
  -4   0   7-66.9525 91.5249   5
  -4   0   7-24.7592 84.2101   1
  -4   0   7 21.0036 107.576   6
  -4   0   8 21155.5 1128.54   1
  -4   0   8 22136.9 1316.58   5
  -4   0   8 20244.5 938.009  13
  -4   0   9-13.1814 105.298   1
  -4   0   9 205.518 165.494   2
  -4   0   9 122.569 87.1275  13
  -4   0  10 26781.8 1463.79   2
  -4   0  10 27984.9 1455.78   1
  -4   0  10 24682.6 1107.20  13
  -4   0  11-28.8233 155.193   2
  -4   0  11-213.182 205.888   1
  -4   0  12 24385.4 1533.68   2
  -4   0  13-269.903 246.726   2
  -4  -2 -13 8240.17 1026.59  15
  -4   2 -13 8837.13 1148.64   6
  -4  -2 -13 10891.0 1226.56   7
  -4   2 -13 10909.3 1202.27  14
  -4  -2 -12 3551.02 577.450   6
  -4   2 -12 4620.32 818.505   7
  -4  -2 -12 4416.27 732.449   7
  -4  -2 -12 4249.10 685.255  15
  -4   2 -12 4348.52 716.604  14
  -4   2 -12 3538.94 689.425   6
  -4   2 -11 9863.78 1027.55  14
  -4  -2 -11 7968.83 947.310   7
  -4  -2 -11 8110.32 829.863   6
  -4   2 -11 8059.73 1022.05   7
  -4  -2 -11 7377.22 865.611  15
  -4   2 -11 6923.90 926.833   6
  -4   2 -10 17399.4 1417.98   6
  -4  -2 -10 18297.9 1387.67   7
  -4  -2 -10 16913.4 1281.24  15
  -4   2 -10 19193.9 1372.78  14
  -4  -2 -10 17679.9 1192.99   6
  -4   2 -10 19135.9 1493.66   7
  -4  -2  -9 3645.69 583.766   7
  -4   2  -9 3644.05 607.034   7
  -4  -2  -9 3141.29 453.758   6
  -4  -2  -9 3083.98 503.072  15
  -4   2  -9 4262.66 598.039  14
  -4   2  -9 3670.95 599.563   6
  -4  -2  -9 3267.81 371.390  13
  -4  -2  -8 48717.6 2187.16   7
  -4   2  -8 51973.5 2358.99   7
  -4  -2  -8 48312.4 2124.10  15
  -4   2  -8 50105.6 2146.23  14
  -4   2  -8 52989.3 2389.69   6
  -4  -2  -8 49401.1 1758.55  13
  -4   2  -7 13084.0 1015.95   7
  -4  -2  -7 9834.23 653.040  13
  -4   2  -7 11766.8 868.100  14
  -4  -2  -7 10702.8 850.634  15
  -4  -2  -7 9752.64 824.992   7
  -4   2  -7 10993.5 773.605   5
  -4  -2  -6 68712.8 2434.48   7
  -4  -2  -6 64193.0 2228.95   1
  -4   2  -6 67442.0 2544.60   7
  -4  -2  -6 68628.6 2573.91   8
  -4  -2  -6 66827.6 2131.07  13
  -4   2  -6 68780.4 2215.92   5
  -4   2  -6 71011.9 2374.31  14
  -4  -2  -6 65564.8 2372.27  15
  -4   2  -5 91864.2 2832.24   1
  -4  -2  -5 86640.8 2943.09   8
  -4   2  -5 93629.2 2791.45  14
  -4   2  -5 93400.7 2980.07   7
  -4   2  -5 90215.8 2593.50   5
  -4  -2  -5 92868.2 2872.14  15
  -4  -2  -5 89198.3 2630.88  13
  -4  -2  -5 91232.0 2677.30   1
  -4  -2  -4 10812.9 705.753  15
  -4   2  -4 11559.9 716.236   1
  -4   2  -4 12320.5 785.678   7
  -4  -2  -4 11343.6 772.294   8
  -4   2  -4 10648.4 564.786   5
  -4   2  -4 11852.2 695.712  14
  -4   2  -4 11062.8 473.150  13
  -4  -2  -4 11341.6 632.728   1
  -4   2  -3 255421. 6146.40   1
  -4   2  -3 251383. 5849.92  13
  -4  -2  -3 257484. 5635.24   9
  -4  -2  -3 256214. 6249.58   8
  -4   2  -3 254457. 6205.93   7
  -4  -2  -3 258754. 6164.70  15
  -4   2  -3 259729. 6085.81  14
  -4   2  -3 256404. 5777.74   5
  -4  -2  -3 238289. 5906.12   2
  -4   2  -2 78301.8 2281.00   1
  -4   2  -2 81103.4 1966.17  11
  -4   2  -2 78570.1 2166.14  13
  -4  -2  -2 82323.4 2025.94   9
  -4  -2  -2 78199.9 2085.77   2
  -4   2  -2 76224.9 2191.10   8
  -4  -2  -2 78208.2 2250.01   4
  -4   2  -2 78174.0 1895.49   5
  -4  -2  -2 79166.8 2267.92  15
  -4   2  -2 80763.0 2235.67  14
  -4  -2  -2 77294.1 2325.74   8
  -4  -2  -2 82289.7 2392.72   3
  -4  -2  -2 84650.5 2029.71  12
  -4  -2  -1 154652. 3790.08  15
  -4  -2  -1 147750. 3619.92   2
  -4  -2  -1 156990. 3715.00   9
  -4  -2  -1 151574. 3845.78   8
  -4  -2  -1 150505. 3812.16   4
  -4   2  -1 150999. 3632.57   8
  -4  -2  -1 153679. 3937.05   3
  -4  -2  -1 148883. 3842.95  16
  -4   2  -1 158311. 3788.09  14
  -4   2  -1 154382. 3839.44  13
  -4  -2  -1 158550. 3502.90  12
  -4  -2   0 71792.7 2096.58  11
  -4   2   0 73579.5 2081.24  10
  -4  -2   0 74385.1 2009.09   9
  -4  -2   0 74624.5 1844.40   2
  -4   2   0 72707.8 1750.63   8
  -4  -2   0 70054.1 1998.40   4
  -4  -2   0 71315.9 2046.66  16
  -4  -2   0 73455.8 1898.94  15
  -4  -2   0 69279.8 1950.50  14
  -4   2   0 72185.1 2098.47   2
  -4  -2   0 67602.2 2063.29   3
  -4   2   0 71935.7 2093.64  13
  -4   2   1 79418.6 2317.29  13
  -4  -2   1 82592.8 2282.11  11
  -4  -2   1 77865.5 2244.64   5
  -4  -2   1 78080.5 2139.82  10
  -4   2   1 80818.3 2214.54  10
  -4  -2   1 78423.4 2151.91  14
  -4  -2   1 83385.5 2256.61   9
  -4  -2   1 79128.4 2204.69   4
  -4   2   1 79796.2 2025.50   7
  -4   2   1 81507.2 2296.41   2
  -4  -2   1 76778.6 2235.16   7
  -4  -2   1 81842.4 1948.43  15
  -4  -2   1 79141.1 2253.96  16
  -4  -2   1 80869.5 2060.60   2
  -4  -2   1 81407.6 2019.72   1
  -4  -2   2 154872. 3921.92   5
  -4   2   2 154387. 3788.52  10
  -4  -2   2 150908. 3684.50  10
  -4  -2   2 156685. 4009.58   6
  -4  -2   2 155758. 3849.19   4
  -4  -2   2 151563. 3628.25   1
  -4   2   2 158024. 3932.38   2
  -4   2   2 148527. 3543.64   3
  -4  -2   2 147401. 3860.03  16
  -4   2   2 147792. 3613.16   7
  -4   2   2 158811. 3995.41  13
  -4  -2   2 148965. 3773.12  14
  -4  -2   2 158778. 3917.58   9
  -4  -2   2 151018. 3895.56   7
  -4  -2   3 20396.9 966.477   7
  -4   2   3 22940.9 1002.87  12
  -4   2   3 22678.1 872.192  10
  -4  -2   3 22196.3 794.864  10
  -4  -2   3 22378.3 947.091   4
  -4   2   3 19868.8 814.442   7
  -4   2   3 23191.0 994.754   2
  -4  -2   3 21353.2 814.148   1
  -4   2   3 21725.9 824.800   3
  -4  -2   3 22636.6 923.138  14
  -4  -2   3 20640.8 962.442   5
  -4  -2   3 21755.5 950.867  16
  -4  -2   3 21799.1 974.219   9
  -4  -2   3 20533.7 1024.11   6
  -4   2   3 22634.4 1012.83  13
  -4   2   4 180093. 4625.77  12
  -4  -2   4 176333. 4405.21   1
  -4  -2   4 173718. 4610.47   9
  -4  -2   4 171805. 4689.17   7
  -4   2   4 176011. 4483.24   7
  -4  -2   4 180864. 4616.50  16
  -4   2   4 182359. 4681.44  13
  -4  -2   4 180258. 4843.11   6
  -4  -2   4 171094. 4609.92   5
  -4  -2   5 56248.2 1915.24  16
  -4  -2   5 54254.8 2028.87   7
  -4   2   5 54232.2 1357.07  16
  -4   2   5 59442.6 1974.58   2
  -4   2   5 55956.3 1937.61  13
  -4   2   5 53487.8 1865.09   7
  -4  -2   5 55775.1 1953.47   5
  -4  -2   5 51090.5 2058.63   6
  -4   2   5 50380.8 1652.17   6
  -4  -2   5 57948.5 1797.00   1
  -4  -2   5 53752.3 1897.76   9
  -4   2   5 56383.5 1945.81  12
  -4   2   6 30639.3 1392.71   7
  -4   2   6 33889.4 1431.51   2
  -4  -2   6 31388.9 1270.66   1
  -4  -2   6 30275.3 1346.65   9
  -4  -2   6 30850.4 1357.64  16
  -4  -2   6 28786.7 1379.31   5
  -4   2   6 29868.4 1196.50   6
  -4  -2   6 28568.8 1503.09   6
  -4   2   6 28271.4 1311.75  13
  -4  -2   6 30071.4 1496.42   7
  -4   2   6 32731.4 1406.38  12
  -4   2   7 77509.8 2591.24   2
  -4   2   7 72062.8 2592.60   7
  -4  -2   7 73720.7 2400.70   1
  -4  -2   7 72413.9 2468.34   9
  -4  -2   7 73481.3 2592.12   5
  -4  -2   7 76879.2 2554.67  16
  -4   2   7 71525.8 2457.32  13
  -4   2   8 9734.88 786.592   2
  -4   2   8 8421.84 695.872  13
  -4  -2   8 8266.38 674.701   1
  -4  -2   8 9191.85 804.245   5
  -4  -2   9 55730.6 2162.46   1
  -4   2   9 53416.8 2098.77  13
  -4  -2   9 52206.6 2325.08   5
  -4   2  10 6623.59 732.369   2
  -4  -2  10 6119.89 648.405   1
  -4   2  10 5515.52 596.921  13
  -4  -2  10 6290.90 758.607   5
  -4  -2  11 17238.2 1198.40   1
  -4   2  11 19486.3 1343.90   2
  -4   2  12 5288.22 731.622   2
  -4  -2  12 5304.67 673.264   1
  -4  -2  13-78.2007 203.852   1
  -4   2  13 100.548 167.928   2
  -4  -4 -13 9063.71 1112.82   7
  -4  -4 -12 1740.75 465.423   7
  -4   4 -12 1798.93 572.516   7
  -4   4 -12 1864.32 523.912  14
  -4   4 -11 2604.80 657.249   6
  -4  -4 -11 2590.38 555.843   7
  -4  -4 -11 2931.45 601.400  15
  -4   4 -11 2836.81 615.314  14
  -4   4 -11 3220.13 640.694   7
  -4   4 -10 1274.63 444.589   6
  -4   4 -10 552.706 270.951  14
  -4  -4 -10 262.632 225.832  15
  -4   4 -10 641.260 337.725   7
  -4  -4 -10 655.758 298.369   7
  -4  -4 -10 816.957 277.548  13
  -4   4  -9 2630.16 565.025   7
  -4  -4  -9 2105.63 403.383  13
  -4  -4  -9 1599.31 395.152   7
  -4  -4  -9 2859.64 544.796  15
  -4   4  -9 2320.88 475.470  14
  -4   4  -9 1454.48 488.342   6
  -4   4  -8 7723.21 945.244   6
  -4   4  -8 8294.89 897.707   7
  -4  -4  -8 8415.29 779.469  13
  -4  -4  -8 9087.92 852.597   7
  -4  -4  -8 9132.74 924.966  15
  -4  -4  -8 8299.65 559.062   6
  -4   4  -8 9876.54 920.078  14
  -4   4  -8 8704.21 747.849   5
  -4   4  -7 3953.11 451.660   5
  -4   4  -7 4116.83 554.678  10
  -4  -4  -7 3475.76 546.574  15
  -4  -4  -7 3525.39 482.341  13
  -4  -4  -7 3656.12 499.285   7
  -4   4  -7 3781.85 537.908  14
  -4  -4  -7 3985.64 341.788   6
  -4   4  -7 3665.68 552.938   7
  -4   4  -7 3511.48 590.635   6
  -4   4  -6 33753.5 1350.03   5
  -4   4  -6 33134.9 1646.40  10
  -4  -4  -6 31869.4 1000.11   9
  -4   4  -6 33570.7 1648.92  14
  -4   4  -6 32962.9 1666.75   7
  -4  -4  -6 33786.6 1703.94   8
  -4  -4  -6 31482.3 1485.88   7
  -4  -4  -6 31918.2 1590.62  13
  -4  -4  -6 34391.6 1690.77  15
  -4   4  -6 33024.2 1858.99   6
  -4  -4  -6 31686.5 1398.21  12
  -4   4  -5 71719.4 2134.42   5
  -4  -4  -5 70646.4 2594.69   8
  -4   4  -5 69216.9 2597.55  10
  -4  -4  -5 73342.0 2624.37  15
  -4   4  -5 73265.9 2598.56   7
  -4  -4  -5 73305.3 2016.23   9
  -4   4  -5 73511.8 2600.22  14
  -4  -4  -5 67223.5 2539.98  13
  -4  -4  -5 73311.7 2297.64  12
  -4  -4  -4 74486.1 2216.09  12
  -4   4  -4 70749.6 2575.69  10
  -4  -4  -4 71946.3 2501.33   8
  -4  -4  -4 73986.5 2125.78   9
  -4   4  -4 72996.2 2452.62   7
  -4  -4  -4 70024.3 2294.29   2
  -4   4  -4 73210.7 1943.62   5
  -4   4  -4 70731.2 2484.95  14
  -4  -4  -4 73756.8 2535.86  15
  -4  -4  -4 72943.6 2584.14  13
  -4   4  -3 67524.5 2187.79   7
  -4  -4  -3 66333.8 2131.84   2
  -4   4  -3 69620.0 2435.45  10
  -4  -4  -3 69002.8 2025.78  12
  -4  -4  -3 66057.0 2217.52  16
  -4  -4  -3 67728.0 2082.01   9
  -4  -4  -3 68628.5 2395.66   3
  -4   4  -3 68986.7 2349.75  14
  -4  -4  -3 68099.1 2273.28   8
  -4  -4  -3 67359.5 2298.53  15
  -4  -4  -3 68995.8 2466.11  13
  -4   4  -2 58312.9 2032.43  14
  -4   4  -2 56545.5 1780.60   7
  -4  -4  -2 56777.9 1850.70   2
  -4   4  -2 53435.2 2061.21  10
  -4  -4  -2 57033.4 1878.07   9
  -4  -4  -2 55165.5 1929.26  16
  -4   4  -2 56092.4 1832.80  11
  -4  -4  -2 57556.2 2053.99  14
  -4  -4  -2 58509.5 1924.63   8
  -4  -4  -2 55812.7 1834.87   4
  -4  -4  -2 56623.1 2142.97  13
  -4  -4  -2 58868.3 1954.56  15
  -4  -4  -2 55738.3 2064.18   3
  -4   4  -2 55956.0 2006.38  13
  -4  -4  -2 56199.6 1702.51  12
  -4  -4  -1 111800. 3224.76  16
  -4  -4  -1 108883. 3269.76  10
  -4  -4  -1 109180. 3057.38   2
  -4   4  -1 111878. 2832.25   7
  -4  -4  -1 114528. 3094.44   8
  -4  -4  -1 113790. 3281.85  14
  -4  -4  -1 108142. 3039.29   4
  -4  -4  -1 113157. 3199.32   9
  -4   4  -1 113520. 3292.21  14
  -4  -4  -1 113232. 2981.19   6
  -4  -4  -1 115433. 3100.11  15
  -4   4  -1 107376. 3120.59  11
  -4  -4  -1 116363. 2911.51  12
  -4  -4  -1 108824. 3291.66   3
  -4   4  -1 111283. 3357.31  10
  -4   4  -1 109449. 3320.85  13
  -4  -4   0 593.741 137.301   2
  -4  -4   0 409.944 150.432  16
  -4  -4   0 128.727 87.6352  10
  -4   4   0 274.350 126.321  10
  -4  -4   0 603.097 180.353   3
  -4  -4   0 386.003 106.616   7
  -4  -4   0 320.963 113.165   4
  -4  -4   0 205.221 92.8254   9
  -4   4   0 509.707 77.3333   7
  -4   4   0 238.364 168.672   2
  -4  -4   0 229.509 108.157   6
  -4   4   0 365.524 163.440  13
  -4  -4   0 422.316 146.100  14
  -4  -4   0 285.054 100.327  15
  -4  -4   1 4212.99 466.336  11
  -4   4   1 3730.92 429.529  10
  -4  -4   1 3645.33 399.403  10
  -4  -4   1 3531.34 278.850  15
  -4   4   1 3684.94 446.552   2
  -4  -4   1 3902.96 374.784   4
  -4  -4   1 3721.66 430.789   9
  -4  -4   1 3526.32 365.331   2
  -4   4   1 4139.85 481.112  13
  -4  -4   1 3911.65 359.610   7
  -4  -4   1 3476.97 412.063   3
  -4  -4   1 3868.31 426.730  16
  -4  -4   1 3787.98 404.942   6
  -4  -4   1 3722.39 402.731  14
  -4  -4   1 3595.27 347.364   1
  -4  -4   2 14345.3 527.725  15
  -4  -4   2 13994.3 810.420   5
  -4  -4   2 14522.6 882.541  16
  -4  -4   2 14402.1 895.936  11
  -4  -4   2 14272.4 747.230   1
  -4  -4   2 13990.0 890.758   9
  -4   4   2 14314.4 880.331  10
  -4  -4   2 13342.7 770.225   4
  -4  -4   2 13675.9 803.302  10
  -4   4   2 13465.8 514.222   8
  -4  -4   2 14077.8 837.865  14
  -4   4   2 14970.7 953.474   2
  -4  -4   2 14201.7 771.211   7
  -4  -4   2 14266.8 887.977   6
  -4   4   2 13038.2 913.816  13
  -4  -4   2 13879.1 794.999   2
  -4  -4   3 6399.58 587.557  11
  -4  -4   3 6883.65 576.324   5
  -4  -4   3 7383.84 669.696   6
  -4   4   3 8569.52 665.834  10
  -4  -4   3 7486.45 569.011  10
  -4  -4   3 7133.82 575.457   4
  -4   4   3 7013.22 655.959   2
  -4   4   3 7189.23 450.065   8
  -4  -4   3 6765.67 556.837   7
  -4  -4   3 6780.23 554.995   2
  -4  -4   3 7119.05 531.779   1
  -4  -4   3 7028.80 596.131  14
  -4   4   3 6713.03 501.622   3
  -4  -4   4 32102.5 1413.74   5
  -4  -4   4 32293.1 1445.24   7
  -4   4   4 30922.4 1315.17   3
  -4  -4   4 33519.6 1473.01  11
  -4  -4   4 32908.9 1348.31  10
  -4  -4   4 34731.1 1452.12   4
  -4  -4   4 34877.8 1367.40   1
  -4   4   4 35699.5 1657.52   2
  -4   4   4 31780.6 875.668   4
  -4   4   4 31284.2 1274.17   8
  -4  -4   5 43548.3 1858.65   7
  -4   4   5 44024.9 1291.01  16
  -4   4   5 48309.4 2035.72   2
  -4   4   5 41804.9 1723.74   3
  -4  -4   5 43251.8 1665.01   1
  -4   4   5 41379.8 1693.77   8
  -4   4   5 45368.1 1328.38   4
  -4  -4   5 44158.8 1766.52   5
  -4   4   6 20851.1 1305.11   2
  -4   4   6 19555.8 1149.28   8
  -4   4   6 19128.6 704.133  16
  -4  -4   6 20540.3 1087.17   1
  -4   4   6 19116.5 1145.24   3
  -4  -4   6 20099.2 1130.02   5
  -4   4   7 23291.7 809.555  16
  -4   4   7 23284.6 1444.84   2
  -4  -4   7 25638.2 1280.31   1
  -4  -4   7 21738.8 1253.83   5
  -4  -4   8 18189.1 1104.90   1
  -4  -4   8 14673.3 1052.67   5
  -4   4   8 18869.7 1316.13   2
  -4   4   8 15727.6 649.672  16
  -4   4   9 28976.1 1729.14   2
  -4   4   9 25847.9 936.949  16
  -4  -4   9 28137.6 1476.46   1
  -4  -4   9 25054.6 1497.70   5
  -4   4  10 9058.94 977.144   2
  -4  -4  10 8367.35 806.485   1
  -4  -4  10 7174.28 812.794   5
  -4  -4  11 4116.35 643.321   5
  -4  -4  11 5001.90 657.600   1
  -4   4  11 4260.37 689.073   2
  -4   4  12 2976.65 611.577   2
  -4  -4  12 1806.89 419.018   1
  -4  -4  13-11.4152 167.927   1
  -4   6 -11 3883.91 751.496   7
  -4   6 -11 3176.90 622.172  10
  -4   6 -10-18.0401 170.999  10
  -4   6 -10 45.7531 209.598   7
  -4  -6 -10-5.04928 168.559  15
  -4   6 -10 60.4566 219.608  14
  -4   6 -10 399.804 307.347   6
  -4  -6 -10 72.3410 179.374  13
  -4   6  -9 6959.08 881.362  10
  -4   6  -9 7944.56 941.207   7
  -4   6  -9 8086.96 984.065  14
  -4  -6  -9 7142.88 946.163  15
  -4   6  -9 8412.77 1120.57   6
  -4  -6  -9 6771.88 845.241  13
  -4   6  -8 4546.11 685.405   7
  -4   6  -8 5065.69 727.188  10
  -4   6  -8 4831.05 846.607   6
  -4  -6  -8 5933.00 825.836  15
  -4   6  -8 4269.10 685.389  14
  -4  -6  -8 4420.49 669.589  13
  -4  -6  -7 3818.56 512.979  12
  -4   6  -7 4127.30 642.536  10
  -4  -6  -7 4197.17 524.051   7
  -4   6  -7 4087.92 724.620   6
  -4  -6  -7 4333.09 681.225  15
  -4   6  -7 4162.56 598.814   7
  -4   6  -7 4757.62 687.161  14
  -4  -6  -7 4571.02 673.137  13
  -4   6  -6 12562.3 1100.64  10
  -4   6  -6 12553.5 1111.60  14
  -4   6  -6 12835.8 999.950   7
  -4  -6  -6 14118.1 1169.17  15
  -4  -6  -6 12770.1 872.198   7
  -4   6  -6 13022.2 1245.08   6
  -4  -6  -6 12825.7 1138.59  13
  -4  -6  -6 13127.5 904.749  12
  -4   6  -5 11439.6 1026.65  10
  -4   6  -5 13178.4 938.188   7
  -4  -6  -5 11354.6 766.162   7
  -4   6  -5 11638.7 1133.62   6
  -4   6  -5 12965.0 1077.59  14
  -4  -6  -5 12106.8 1036.89  15
  -4  -6  -5 10975.9 1043.18  13
  -4  -6  -5 12268.3 963.332   8
  -4  -6  -5 11754.9 815.425  12
  -4  -6  -4 20934.9 1329.96  15
  -4   6  -4 21618.0 1422.48  10
  -4  -6  -4 21515.6 1198.29   9
  -4  -6  -4 21383.1 1477.63  13
  -4  -6  -4 20420.3 1209.21   8
  -4   6  -4 21858.4 1391.95  14
  -4   6  -4 21546.0 1144.90   7
  -4   6  -4 20223.6 1438.22   6
  -4  -6  -4 19336.1 1305.38   3
  -4  -6  -4 21783.5 1103.57  12
  -4   6  -3 3594.39 570.362  10
  -4  -6  -3 4192.73 568.244   3
  -4  -6  -3 3733.39 541.164  15
  -4  -6  -3 3463.97 397.301  12
  -4  -6  -3 4034.00 476.377   8
  -4   6  -3 3724.48 402.438   7
  -4   6  -3 4132.10 576.127  14
  -4   6  -3 4587.46 619.874   6
  -4  -6  -3 4482.36 648.684  13
  -4   6  -2 1511.96 312.820  11
  -4   6  -2 1447.30 206.413   7
  -4  -6  -2 1250.64 250.072   8
  -4  -6  -2 1370.55 340.270   3
  -4   6  -2 1842.85 380.124   6
  -4   6  -2 1074.74 299.829  14
  -4  -6  -2 1550.23 261.643  12
  -4   6  -2 1280.18 343.967  10
  -4  -6  -2 1239.20 355.013  13
  -4  -6  -2 1356.36 257.079   4
  -4  -6  -2 2455.60 378.350  15
  -4  -6  -2 1226.64 192.267   7
  -4   6  -1 19914.7 1198.99  11
  -4  -6  -1 21739.4 1290.35   3
  -4   6  -1 20233.6 1326.49  10
  -4   6  -1 19603.8 1187.69   6
  -4   6  -1 20300.3 685.362   7
  -4  -6  -1 20696.0 1031.66   4
  -4  -6  -1 22126.1 1033.52   8
  -4  -6  -1 22107.0 1139.58  15
  -4  -6  -1 19998.2 1006.58  12
  -4  -6  -1 21206.1 881.501   7
  -4  -6  -1 21695.1 1420.04  13
  -4   6   0 7842.97 747.723  11
  -4   6   0 9361.01 867.186  10
  -4   6   0 9996.44 752.117   6
  -4  -6   0 8551.03 636.454   4
  -4  -6   0 9072.23 638.915  12
  -4  -6   0 8689.34 596.793   8
  -4  -6   0 9933.15 837.779   3
  -4  -6   0 8932.35 556.116   7
  -4  -6   0 9956.79 680.775  15
  -4  -6   0 9362.34 916.007  13
  -4   6   0 9641.51 893.637   2
  -4  -6   1 36050.1 1311.35  15
  -4  -6   1 32788.0 1491.15   1
  -4  -6   1 31012.9 1472.81   5
  -4   6   1 32405.9 1720.82  10
  -4  -6   1 33306.3 1411.56   4
  -4  -6   1 32000.4 1274.91   7
  -4  -6   1 32283.3 1637.68   3
  -4   6   1 31854.9 1756.82   2
  -4   6   1 33669.4 1400.32   6
  -4  -6   1 37109.3 1856.67  13
  -4  -6   2 20430.5 1119.98   1
  -4   6   2 17432.2 1217.92  10
  -4  -6   2 18425.3 972.756   7
  -4   6   2 19121.7 1350.20   2
  -4  -6   2 19401.6 1239.06   3
  -4  -6   2 21387.1 852.397  15
  -4  -6   2 18707.2 1086.52   5
  -4   6   2 19177.9 880.767   6
  -4  -6   2 19423.5 1306.17  13
  -4  -6   3 14970.9 973.079   5
  -4  -6   3 14580.0 906.563   7
  -4  -6   3 15868.8 991.600   1
  -4   6   3 16141.0 1249.14   2
  -4  -6   3 16056.4 1149.08  13
  -4  -6   3 15001.1 585.993  15
  -4  -6   4 1345.01 297.931   1
  -4  -6   4 944.856 240.858   5
  -4   6   4 1300.77 198.787   8
  -4  -6   4 1002.87 254.797   7
  -4   6   4 1523.55 392.561   2
  -4  -6   4 1271.14 329.749  13
  -4  -6   5 16752.1 1066.57   1
  -4   6   5 14752.4 845.166   8
  -4   6   5 18679.6 1428.49   2
  -4  -6   5 15602.6 1116.57  13
  -4  -6   5 15354.8 1016.12   5
  -4  -6   6 1409.96 326.828   1
  -4   6   6 1426.84 425.632   2
  -4  -6   6 1238.08 282.563   5
  -4  -6   6 2104.33 408.417  13
  -4  -6   7 2754.57 448.876   5
  -4  -6   7 2858.12 463.712   1
  -4   6   7 3509.47 661.479   2
  -4  -6   7 2263.42 408.978  13
  -4   6   8 3229.99 662.603   2
  -4  -6   8 3432.98 516.948   5
  -4  -6   8 3169.61 486.829  13
  -4  -6   8 3116.52 513.581   1
  -4   6   9 1395.08 458.983   2
  -4  -6   9 1050.17 292.972   1
  -4  -6   9 945.507 314.833   5
  -4   6  10 5870.05 919.858   2
  -4  -6  10 4569.38 664.127   1
  -4  -6  11 3489.96 617.417   1
  -4   8  -7 5420.46 852.276  10
  -4  -8  -7 4735.44 789.535  15
  -4   8  -7 3359.42 730.048   6
  -4  -8  -7 4607.51 813.656  13
  -4  -8  -6 3078.91 637.161  13
  -4   8  -6 3168.41 640.884  10
  -4   8  -6 3918.92 707.022  14
  -4  -8  -6 3823.12 693.042  15
  -4   8  -6 4108.83 790.117   6
  -4   8  -5 2046.61 487.029  14
  -4   8  -5 1837.75 497.193  10
  -4   8  -5 2619.62 603.659   6
  -4  -8  -5 1322.57 438.421  13
  -4  -8  -5 2025.82 471.023  15
  -4   8  -4 250.141 245.337  10
  -4  -8  -4 487.658 249.217  15
  -4   8  -4 436.062 293.273  14
  -4   8  -4 415.587 269.441   6
  -4  -8  -4 474.953 311.365  13
  -4  -8  -4 165.258 174.572   3
  -4  -8  -3 2020.92 357.700  12
  -4   8  -3 1601.91 485.110  10
  -4  -8  -3 2160.35 440.156  15
  -4   8  -3 1639.36 428.164   6
  -4  -8  -3 1830.53 521.310  13
  -4  -8  -3 1031.88 348.187   3
  -4  -8  -2 1754.98 330.159  12
  -4   8  -2 1591.71 392.057  11
  -4   8  -2 1478.81 452.077  10
  -4  -8  -2 1613.96 384.541  15
  -4  -8  -2 1495.75 475.468  13
  -4  -8  -2 1655.72 401.607   3
  -4   8  -2 1572.51 430.931   6
  -4   8  -1 2180.34 435.874  11
  -4   8  -1 1513.08 469.458  10
  -4  -8  -1 2017.94 468.179   3
  -4   8  -1 2079.21 416.583   6
  -4  -8  -1 2296.70 403.797  15
  -4  -8  -1 2872.22 618.084  13
  -4  -8  -1 1598.85 317.109  12
  -4  -8   0 529.997 219.543   5
  -4  -8   0 863.581 272.957  12
  -4   8   0 544.282 264.058  11
  -4   8   0 842.092 321.682  10
  -4  -8   0 482.737 237.791   1
  -4  -8   0 439.898 205.497   3
  -4  -8   0 1138.56 412.327  13
  -4  -8   1 7534.10 696.403  12
  -4  -8   1 5698.73 700.451   1
  -4  -8   1 6369.05 678.526   5
  -4   8   1 4481.13 704.443  11
  -4   8   1 7051.70 890.133  10
  -4  -8   1 5988.90 858.330  13
  -4   8   1 7940.27 979.363   2
  -4  -8   1 6543.18 796.771   3
  -4   8   2 799.802 307.073  11
  -4  -8   2 1398.47 328.324   5
  -4  -8   2 1751.87 392.641   1
  -4   8   2 1560.12 485.896   2
  -4  -8   2 1848.11 447.343   3
  -4  -8   2 1832.22 493.389  13
  -4   8   3 8106.80 982.286  11
  -4  -8   3 10045.8 912.726   1
  -4  -8   3 7778.60 890.538   3
  -4   8   3 9219.10 1121.51   2
  -4  -8   3 9701.75 1074.88  13
  -4   8   4 63.1550 204.034   2
  -4  -8   4 98.2769 157.807   3
  -4  -8   4 180.387 229.290  13
  -4  -8   5 900.320 323.605   1
  -4   8   5 706.804 324.829   2
  -4  -8   5 1152.02 390.401  13
  -4  -8   6 918.481 313.483   1
  -4   8   6 858.217 371.304   2
  -4  -8   6 960.686 329.795  13
  -4   8   7 5200.47 930.209   2
  -4  -8   7 3659.83 598.487   1
  -4  -8   7 3512.37 616.729  13
  -4  -8   8 1197.45 388.296   1
  -4  10  -1 126.953 257.622  11
  -3  -1 -14 6448.53 897.457  15
  -3   1 -14 10387.3 1216.83   6
  -3  -1 -13 547.874 324.930   7
  -3   1 -13 925.819 372.468   7
  -3   1 -13 714.185 279.246  15
  -3  -1 -13 1254.69 380.959  15
  -3   1 -13 515.781 289.960  14
  -3   1 -13 344.118 292.360   6
  -3  -1 -13 393.890 208.925   6
  -3  -1 -12 28046.1 1902.80   7
  -3   1 -12 28371.6 1992.59   7
  -3  -1 -12 24794.0 1659.06  15
  -3   1 -12 26282.7 1578.55  15
  -3   1 -12 27694.2 1881.92  14
  -3   1 -12 25141.5 1814.34   6
  -3  -1 -12 28494.0 1755.88   6
  -3   1 -11 6027.05 836.243   7
  -3  -1 -11 5308.85 708.945   6
  -3  -1 -11 4548.51 656.402  15
  -3  -1 -11 4983.79 753.200   7
  -3   1 -11 6073.13 813.023   6
  -3   1 -11 5279.11 744.294  14
  -3   1 -11 4351.13 581.069  15
  -3   1 -10 17516.2 1340.01   6
  -3   1 -10 18543.1 1417.26   7
  -3  -1 -10 18073.2 1367.34   7
  -3  -1 -10 18614.6 1254.58   6
  -3  -1 -10 18544.8 1269.29  15
  -3   1 -10 18175.0 1160.11  15
  -3   1  -9 12996.3 1083.93   6
  -3  -1  -9 12667.0 980.960   6
  -3  -1  -9 13805.1 1108.68   7
  -3   1  -9 15493.7 1217.03   7
  -3   1  -9 12558.9 906.427  15
  -3  -1  -9 13595.6 1020.12  15
  -3   1  -8 22956.3 1433.68   7
  -3   1  -8 22604.4 1392.32   6
  -3  -1  -8 23278.2 1406.92   7
  -3   1  -8 23926.3 1224.92  15
  -3  -1  -8 23330.5 1305.67  15
  -3  -1  -8 22700.6 1260.22   6
  -3  -1  -7 30532.1 1549.18   7
  -3   1  -7 31024.8 1599.96   7
  -3   1  -7 31114.8 1355.17  15
  -3  -1  -7 29124.4 1425.60  15
  -3  -1  -7 31394.9 1094.38  13
  -3   1  -7 30258.4 1425.39   5
  -3  -1  -6 59832.3 2091.45   1
  -3   1  -6 65136.3 2189.88   1
  -3  -1  -6 60071.0 2244.07   7
  -3   1  -6 62951.8 2331.44   7
  -3   1  -6 61773.3 2031.35  15
  -3  -1  -6 58882.4 2133.28  15
  -3  -1  -6 61379.4 1780.27  13
  -3   1  -6 63253.0 2131.21   5
  -3  -1  -5 45814.3 1625.92   1
  -3   1  -5 47249.3 1596.45  15
  -3  -1  -5 49117.1 1728.23  15
  -3   1  -5 49296.9 1722.03   1
  -3  -1  -5 48940.4 1795.50   7
  -3   1  -5 47275.4 1830.59   7
  -3   1  -5 48125.5 1658.27   5
  -3  -1  -5 43678.1 1398.72  13
  -3   1  -4 184666. 4472.40   5
  -3   1  -4 184443. 4554.38   1
  -3  -1  -4 177234. 4448.64   1
  -3  -1  -4 173346. 4551.85  15
  -3  -1  -4 183078. 4735.44   8
  -3   1  -4 187058. 4738.42   7
  -3   1  -4 181671. 4514.48  14
  -3  -1  -4 168622. 4267.33  13
  -3  -1  -3 14612.2 641.224   1
  -3   1  -3 14752.1 688.972   1
  -3   1  -3 14099.5 737.725   8
  -3  -1  -3 15522.3 787.482   8
  -3   1  -3 14015.2 738.098   7
  -3   1  -3 14265.2 449.933  13
  -3  -1  -3 13961.3 696.833  15
  -3   1  -3 15750.4 682.775  14
  -3   1  -2 427811. 9073.52  13
  -3  -1  -2 426296. 9340.87  15
  -3   1  -2 414916. 9285.30   1
  -3  -1  -2 438442. 9427.59   8
  -3   1  -2 428327. 9356.39   8
  -3   1  -2 415200. 9224.74  14
  -3  -1  -1 50318.2 1251.78   2
  -3   1  -1 50294.9 1386.88   1
  -3  -1  -1 51801.5 1405.05  15
  -3  -1  -1 51498.4 1263.44   9
  -3  -1  -1 50300.9 1449.05   8
  -3   1  -1 48456.8 1347.12   8
  -3  -1  -1 47118.1 1398.85   4
  -3   1  -1 49532.1 1325.03  14
  -3  -1  -1 46554.6 1441.00   3
  -3   1   0 243960. 5511.04   2
  -3  -1   0 238270. 5525.08  11
  -3  -1   0 235098. 5522.11   3
  -3  -1   0 248402. 5471.49   9
  -3  -1   0 231126. 5502.95  16
  -3  -1   0 242039. 5508.73   4
  -3  -1   0 245601. 5419.86  15
  -3   1   0 245474. 5410.47  14
  -3  -1   0 234902. 5403.84  14
  -3  -1   1 33983.9 1068.39   5
  -3   1   1 33664.4 962.591  10
  -3  -1   1 33623.8 861.682   1
  -3  -1   1 34131.5 1040.42   9
  -3  -1   1 33309.8 1021.14   4
  -3   1   1 35762.4 1038.45   2
  -3   1   1 33101.4 845.678   4
  -3   1   1 32231.3 968.097   7
  -3  -1   1 32555.2 1069.88   7
  -3  -1   1 33290.5 954.594  14
  -3   1   1 33525.0 951.927   5
  -3  -1   1 33191.5 1017.19  16
  -3   1   2 276433. 6441.15   7
  -3   1   2 290451. 6354.10  10
  -3  -1   2 282450. 6275.65  10
  -3   1   2 288117. 6510.64   2
  -3  -1   2 281712. 6485.97  16
  -3  -1   2 297459. 6518.87   4
  -3  -1   2 276874. 6523.09   9
  -3  -1   2 277504. 6580.43   7
  -3   1   2 289795. 6524.03  12
  -3   1   2 286317. 6554.93  13
  -3  -1   2 263301. 6550.26   5
  -3  -1   2 285322. 6356.37   1
  -3  -1   2 276517. 6445.94  14
  -3   1   2 277880. 6494.37   5
  -3   1   3 121312. 3011.06   2
  -3   1   3 112640. 2985.24   7
  -3  -1   3 116543. 2999.03   9
  -3   1   3 116339. 2999.52  13
  -3  -1   3 115024. 2956.16  16
  -3  -1   3 112575. 3089.55   7
  -3  -1   3 112690. 3124.86   6
  -3  -1   3 117749. 2894.39   1
  -3   1   3 116598. 3051.99   5
  -3  -1   3 114652. 3048.84   5
  -3   1   3 116974. 2991.12  12
  -3   1   4 22248.1 919.643   2
  -3   1   4 21404.1 882.654  13
  -3  -1   4 21932.9 858.007   1
  -3  -1   4 22628.7 916.768   9
  -3   1   4 19347.9 832.268   6
  -3  -1   4 20821.2 1010.21   6
  -3   1   4 21568.5 954.096   7
  -3   1   4 21112.5 979.397   5
  -3  -1   4 20263.4 942.910   5
  -3  -1   4 22552.6 1037.65   7
  -3   1   4 21042.1 901.781  12
  -3   1   5 85918.7 2432.34   2
  -3  -1   5 80480.0 2483.87   5
  -3  -1   5 80304.0 2353.40   9
  -3   1   5 76992.0 2488.22   7
  -3  -1   5 82237.2 2339.62   1
  -3  -1   5 82373.1 2608.82   7
  -3   1   5 82859.4 2334.93  13
  -3   1   5 80186.6 2407.90  12
  -3  -1   5 74255.6 2534.08   6
  -3   1   5 76515.6 2326.00   6
  -3  -1   6 118276. 3243.16   9
  -3   1   6 110865. 3460.23   7
  -3  -1   6 122384. 3282.04   1
  -3  -1   6 118151. 3599.04   7
  -3   1   6 123196. 3370.51   2
  -3   1   6 114272. 3174.93  13
  -3   1   6 114754. 3293.61   6
  -3  -1   6 111467. 3531.94   6
  -3  -1   6 118109. 3465.36   5
  -3  -1   6 122630. 3368.03  12
  -3   1   6 110862. 3319.38  12
  -3  -1   7 9273.11 638.181   9
  -3  -1   7 9279.30 674.953   1
  -3   1   7 9605.21 795.678   7
  -3   1   7 9598.63 711.190   2
  -3  -1   7 9765.37 777.820   5
  -3   1   7 9226.40 607.362  13
  -3   1   8 27862.3 1375.37   2
  -3  -1   8 28705.9 1346.30   1
  -3   1   8 27119.0 1193.01  13
  -3  -1   8 28799.5 1501.44   5
  -3   1   9 5188.07 583.159   2
  -3  -1   9 4854.27 353.202  13
  -3   1   9 4619.58 452.949  13
  -3  -1   9 4549.63 537.660   1
  -3   1  10 61908.3 2465.21   2
  -3  -1  10 61420.9 2385.33   1
  -3   1  10 58707.4 2036.09  13
  -3   1  11 4868.11 637.350   2
  -3  -1  11 4262.72 577.033   1
  -3   1  12 17484.5 1304.91   2
  -3  -1  12 17987.0 1281.47   1
  -3   1  13 2118.61 493.393   2
  -3  -1  13 2079.53 436.008   1
  -3  -3 -13 3567.61 679.605   7
  -3   3 -13 3284.61 697.783  14
  -3   3 -12 3449.49 678.482  14
  -3   3 -12 3169.39 691.010   6
  -3  -3 -12 3480.80 651.420  15
  -3  -3 -12 2813.35 582.566   7
  -3   3 -12 3648.62 742.848   7
  -3   3 -11 7342.71 918.595  14
  -3  -3 -11 8370.56 955.989   7
  -3   3 -11 7426.47 990.878   6
  -3   3 -11 7175.84 959.946   7
  -3  -3 -11 6508.89 855.187  15
  -3  -3 -10 5220.35 554.740  13
  -3   3 -10 4066.09 641.148  14
  -3  -3 -10 4771.82 680.784   7
  -3  -3 -10 4855.41 707.377  15
  -3   3 -10 4317.65 720.434   7
  -3   3 -10 3759.07 708.989   6
  -3  -3 -10 4989.56 557.622   6
  -3  -3  -9 23960.2 1500.44   7
  -3   3  -9 24324.6 1682.69   6
  -3  -3  -9 24111.9 1520.03  15
  -3   3  -9 23644.0 1601.36   7
  -3   3  -9 22960.7 1491.83  14
  -3  -3  -9 25704.6 1245.64   6
  -3  -3  -9 22960.0 1227.10  13
  -3  -3  -8 19560.5 1100.66  13
  -3  -3  -8 21700.0 1059.96   6
  -3  -3  -8 19607.8 1262.82   7
  -3   3  -8 19777.0 1371.73   7
  -3  -3  -8 19627.6 1302.63  15
  -3   3  -8 21449.6 1335.57  14
  -3   3  -8 20414.6 1463.42   6
  -3   3  -8 20477.8 1180.39   5
  -3   3  -7 65489.7 2555.96  14
  -3  -3  -7 72041.8 2173.21   6
  -3  -3  -7 66044.7 2586.54  15
  -3  -3  -7 69730.0 2552.38   7
  -3   3  -7 70933.9 2871.68   6
  -3   3  -7 72644.4 2400.76   5
  -3  -3  -7 63199.6 2323.70  13
  -3   3  -7 72809.2 2758.73   7
  -3   3  -6 46298.9 2123.47   6
  -3  -3  -6 45968.7 1852.68   7
  -3  -3  -6 45853.4 1951.74  15
  -3  -3  -6 47950.3 1818.52  13
  -3   3  -6 49444.7 1963.38  14
  -3   3  -6 47347.7 1726.04   5
  -3   3  -6 47457.6 2022.07   7
  -3   3  -5 164663. 4646.70   7
  -3  -3  -5 165520. 3826.59   9
  -3  -3  -5 160779. 4474.96  13
  -3  -3  -5 167344. 4622.18  15
  -3  -3  -5 154969. 4363.72   1
  -3   3  -5 174251. 4601.71  14
  -3  -3  -5 162808. 4435.42   7
  -3  -3  -5 161877. 4644.04   8
  -3  -3  -5 167217. 4320.14  12
  -3   3  -5 168733. 4245.85   5
  -3  -3  -5 162676. 4388.37   2
  -3  -3  -4 45521.5 1628.75   2
  -3   3  -4 47761.9 1801.85   1
  -3  -3  -4 50431.8 1394.26   9
  -3   3  -4 45851.4 1779.74   7
  -3  -3  -4 46928.6 1814.83   8
  -3   3  -4 48236.2 1505.99   5
  -3   3  -4 49334.1 1803.09  14
  -3  -3  -4 48384.3 1811.22  15
  -3  -3  -4 47857.9 1782.48  13
  -3  -3  -4 48179.1 1591.39  12
  -3   3  -3 69127.9 2231.62   1
  -3   3  -3 71161.9 2257.53  10
  -3   3  -3 69039.1 1806.58   5
  -3  -3  -3 68852.2 2048.85   2
  -3  -3  -3 65104.2 2149.59   8
  -3  -3  -3 67320.5 2239.65   3
  -3  -3  -3 68754.6 2186.85  15
  -3   3  -3 65289.6 2121.65   7
  -3  -3  -3 65968.1 2228.26  13
  -3   3  -3 67804.5 2194.37  14
  -3  -3  -3 69396.5 1904.46   9
  -3  -3  -3 67534.4 1953.68  12
  -3  -3  -2 26952.2 1177.03   3
  -3  -3  -2 26878.9 1083.85  16
  -3  -3  -2 27157.0 1011.30   9
  -3  -3  -2 27918.3 1044.08   2
  -3   3  -2 27202.6 1178.31  10
  -3  -3  -2 27664.5 1095.51   8
  -3  -3  -2 27480.0 1026.72   4
  -3   3  -2 27163.1 985.856  11
  -3   3  -2 28062.8 1155.18  14
  -3  -3  -2 28017.4 1115.69  15
  -3   3  -2 26136.7 1080.45  13
  -3  -3  -2 27714.0 952.515  12
  -3   3  -2 27034.5 1037.03   7
  -3  -3  -1 917.576 138.614  12
  -3   3  -1 742.680 141.170  11
  -3  -3  -1 722.173 163.778  10
  -3   3  -1 921.911 187.526  10
  -3   3  -1 618.141 155.294  14
  -3  -3  -1 453.350 126.092  14
  -3   3  -1 583.020 104.862   7
  -3  -3  -1 517.110 127.689   9
  -3  -3  -1 502.822 123.074   8
  -3  -3  -1 756.961 141.221   4
  -3  -3  -1 806.422 165.718  16
  -3  -3  -1 838.935 154.951  15
  -3  -3  -1 1179.18 177.965   2
  -3  -3  -1 751.433 177.801   3
  -3   3  -1 519.239 142.238  13
  -3  -3   0 15173.7 674.655   7
  -3  -3   0 15951.9 789.267  10
  -3   3   0 15971.6 819.239  10
  -3  -3   0 16309.9 791.012   9
  -3  -3   0 16996.4 808.406  16
  -3  -3   0 15369.2 698.362   4
  -3  -3   0 14920.0 703.624   2
  -3   3   0 16612.5 860.447  13
  -3   3   0 16027.7 509.805   7
  -3   3   0 15903.0 830.837   2
  -3  -3   0 16029.0 814.462   3
  -3  -3   0 15826.4 775.216  14
  -3  -3   0 15108.7 653.234  15
  -3  -3   0 16090.3 726.277   6
  -3  -3   1 19827.8 820.868   7
  -3   3   1 20953.0 953.111  10
  -3  -3   1 20770.5 905.407  10
  -3  -3   1 20459.8 845.978   4
  -3  -3   1 20143.2 823.115   1
  -3   3   1 20174.9 976.187   2
  -3  -3   1 20656.6 871.534   2
  -3  -3   1 20494.9 930.999  16
  -3  -3   1 19933.1 683.338  15
  -3  -3   1 20712.8 907.651  14
  -3  -3   1 19108.9 939.639  11
  -3  -3   1 20159.6 912.804   6
  -3   3   1 21106.5 1021.84  13
  -3  -3   1 19766.3 934.700   9
  -3  -3   2 61574.1 1974.77  16
  -3  -3   2 62440.0 1904.28   5
  -3  -3   2 60830.1 1855.55   4
  -3  -3   2 57677.6 1935.34  11
  -3   3   2 62810.7 1947.69  10
  -3  -3   2 60182.7 1852.38  10
  -3  -3   2 59980.7 1868.79   2
  -3  -3   2 60015.8 2002.50   9
  -3   3   2 64394.2 2054.84   2
  -3   3   2 59610.1 1624.84   8
  -3  -3   2 60010.4 1443.74  15
  -3   3   2 58192.1 1451.86   7
  -3   3   2 58887.8 1757.57   3
  -3   3   2 63178.9 2090.15  13
  -3  -3   2 59463.7 1847.90   7
  -3  -3   2 59919.3 1910.79  14
  -3  -3   2 59877.0 2000.02   6
  -3  -3   2 59305.3 1785.29   1
  -3   3   3 233107. 5219.93  16
  -3  -3   3 221407. 5597.17   5
  -3  -3   3 226985. 5744.13  16
  -3  -3   3 229770. 5658.91  11
  -3  -3   3 231054. 5517.81  10
  -3  -3   3 227124. 5602.41   4
  -3  -3   3 226436. 5500.16   1
  -3  -3   3 225830. 5761.55   9
  -3   3   3 231508. 5813.38   2
  -3   3   3 233989. 5797.08  12
  -3  -3   3 229482. 5871.03   6
  -3   3   3 229438. 5067.95   4
  -3   3   3 217547. 5425.93   8
  -3   3   3 219759. 5214.42   7
  -3   3   3 216211. 5489.40   3
  -3  -3   3 221835. 5628.42   7
  -3  -3   3 227555. 5652.91  14
  -3   3   3 219135. 5806.17  13
  -3   3   4 51443.8 1857.14  12
  -3  -3   4 49777.6 1807.67   7
  -3   3   4 47253.8 1691.93   3
  -3  -3   4 49718.7 1848.30   9
  -3   3   4 46004.3 1672.78   8
  -3  -3   4 47080.6 1620.24   1
  -3   3   4 47849.7 1507.83   7
  -3  -3   4 50140.9 1825.13  16
  -3   3   4 49501.0 1329.39  16
  -3   3   4 50751.2 1869.16   2
  -3  -3   4 50288.5 1766.81  14
  -3   3   4 49068.9 1862.76  13
  -3  -3   4 49140.2 1946.77   6
  -3   3   4 45655.8 1234.53   6
  -3  -3   4 47763.0 1700.04   5
  -3   3   5 191724. 5036.40  12
  -3  -3   5 189297. 5032.74   9
  -3   3   5 205272. 5156.48   2
  -3   3   5 184392. 4295.46  16
  -3  -3   5 179763. 5204.52   6
  -3   3   5 175889. 4913.33   8
  -3   3   5 178368. 4697.35   7
  -3  -3   5 184377. 5009.69  16
  -3  -3   5 182523. 4769.95   1
  -3  -3   5 181211. 5036.42   7
  -3  -3   5 191450. 4971.91  14
  -3   3   5 181493. 4903.70   3
  -3   3   5 185302. 5046.32  13
  -3  -3   5 185012. 4862.29   5
  -3  -3   6 101390. 2944.83   1
  -3   3   6 95507.4 3108.70  13
  -3   3   6 90077.2 3091.48   8
  -3   3   6 93402.8 2899.41   7
  -3   3   6 95697.7 3076.46   3
  -3  -3   6 96510.5 2988.82   5
  -3   3   6 95128.6 2435.46  16
  -3  -3   7 25204.1 1235.53   1
  -3   3   7 27104.3 1421.08   2
  -3   3   7 24170.4 1315.98  13
  -3   3   7 24593.7 903.156  16
  -3  -3   7 23325.8 1253.43   5
  -3  -3   8 9732.67 766.798   1
  -3   3   8 10844.2 903.737   2
  -3   3   8 10302.0 569.179  16
  -3  -3   8 9184.45 809.833   5
  -3   3   9 13706.8 1074.37   2
  -3   3   9 12239.6 684.035  16
  -3  -3   9 12433.8 926.915   1
  -3  -3   9 11584.5 968.977   5
  -3   3  10 6253.76 745.973   2
  -3  -3  10 6513.40 692.735   1
  -3  -3  10 6084.06 728.075   5
  -3   3  10 5241.59 464.102  16
  -3   3  11 2475.78 522.038   2
  -3  -3  11 2998.61 498.682   1
  -3   3  12 1942.68 483.157   2
  -3  -3  12 1860.27 430.149   1
  -3   3  13 7148.42 899.920   2
  -3  -3  13 5596.34 755.019   1
  -3   5 -12 2005.87 463.612  10
  -3   5 -12 1592.71 511.755   7
  -3   5 -11 1180.29 378.403  10
  -3   5 -11 1106.85 423.210   7
  -3  -5 -11 957.930 326.126  15
  -3  -5 -11 1333.37 388.633   7
  -3   5 -11 1014.01 388.289  14
  -3   5 -11 380.599 257.849   6
  -3  -5 -11 1142.33 333.612  13
  -3   5 -10 11113.6 1162.92   7
  -3   5 -10 10722.6 1024.61  10
  -3  -5 -10 11954.7 1087.90   7
  -3  -5 -10 11087.2 1175.02  15
  -3  -5 -10 11246.3 1009.60  13
  -3   5 -10 11801.2 1190.40  14
  -3   5 -10 11672.9 1317.69   6
  -3  -5  -9 8701.44 857.269   7
  -3   5  -9 7396.13 830.643  10
  -3   5  -9 7190.98 883.076   7
  -3   5  -9 6948.26 869.963  14
  -3  -5  -9 8645.86 987.238  15
  -3   5  -9 7375.34 1001.50   6
  -3  -5  -9 7478.33 802.607  13
  -3   5  -8 6029.58 718.025  10
  -3   5  -8 5450.61 728.261   7
  -3  -5  -8 5225.45 727.335  15
  -3   5  -8 4664.42 688.876  14
  -3   5  -8 5014.54 788.499   6
  -3  -5  -8 5271.94 665.501  13
  -3  -5  -8 5200.38 625.116   7
  -3  -5  -7 1206.03 292.612  12
  -3  -5  -7 1411.53 366.584  15
  -3   5  -7 1381.09 363.198  10
  -3  -5  -7 1172.75 271.147   7
  -3   5  -7 1972.19 425.692  14
  -3   5  -7 937.095 364.813   6
  -3  -5  -7 1546.85 346.011  13
  -3   5  -7 1385.84 351.855   7
  -3   5  -6 17237.2 1190.63  10
  -3  -5  -6 18131.2 873.203   9
  -3   5  -6 17354.7 1219.29  14
  -3  -5  -6 16504.4 1213.14  15
  -3  -5  -6 16861.4 998.335   7
  -3   5  -6 16315.5 1121.36   7
  -3  -5  -6 16284.5 1172.73  13
  -3   5  -6 17128.4 874.321   5
  -3   5  -6 16490.6 1314.73   6
  -3  -5  -6 16580.2 1010.63  12
  -3  -5  -5 62340.8 2016.06   9
  -3   5  -5 57587.6 2358.38  10
  -3   5  -5 57309.1 2364.73  14
  -3  -5  -5 58115.0 2003.98   7
  -3   5  -5 54254.5 2175.66   7
  -3   5  -5 59088.3 2583.93   6
  -3  -5  -5 61408.8 2435.35  15
  -3  -5  -5 53580.8 2373.13  13
  -3  -5  -5 57618.6 2050.83  12
  -3  -5  -4 34832.6 1658.68  15
  -3   5  -4 33651.1 1666.55  10
  -3  -5  -4 34625.8 1450.15   9
  -3   5  -4 38246.7 1753.12  14
  -3   5  -4 34245.3 1782.36   6
  -3   5  -4 32446.9 1456.65   7
  -3  -5  -4 34662.9 1547.90   8
  -3  -5  -4 37547.0 1687.19   3
  -3  -5  -4 31730.5 1694.71  13
  -3  -5  -4 34504.4 1411.15  12
  -3   5  -3 29025.5 1525.81  10
  -3  -5  -3 32863.0 1425.56   9
  -3   5  -3 32886.1 1638.40   6
  -3  -5  -3 34340.8 1532.07  15
  -3  -5  -3 29388.0 1332.94   8
  -3   5  -3 30032.6 1257.81   7
  -3   5  -3 31012.5 1538.25  14
  -3  -5  -3 31960.6 1532.90   3
  -3  -5  -3 30109.4 1360.88  16
  -3  -5  -3 29828.9 1605.64  13
  -3  -5  -3 31286.4 1274.80  12
  -3   5  -2 14371.0 998.991  10
  -3  -5  -2 14865.4 883.223   2
  -3  -5  -2 15924.0 963.782   9
  -3  -5  -2 15393.5 990.048   3
  -3   5  -2 14126.1 870.178  11
  -3  -5  -2 15105.7 817.088   8
  -3  -5  -2 14436.9 776.514   4
  -3   5  -2 14962.7 732.082   7
  -3  -5  -2 16174.8 942.777  15
  -3  -5  -2 14790.3 901.749  16
  -3   5  -2 16056.7 1024.13  14
  -3   5  -2 14977.3 994.943   6
  -3  -5  -2 15218.4 1083.96  13
  -3  -5  -2 14801.1 788.055  12
  -3  -5  -1 40335.1 1458.05  12
  -3   5  -1 39646.1 1648.57  11
  -3   5  -1 41113.0 1787.66  10
  -3  -5  -1 43376.3 1774.06   9
  -3  -5  -1 39758.0 1589.72   2
  -3   5  -1 39359.5 1196.43   7
  -3  -5  -1 39687.6 1691.10   3
  -3  -5  -1 39097.1 1418.15   4
  -3  -5  -1 40084.0 1431.06   8
  -3   5  -1 40692.0 1677.99   6
  -3  -5  -1 38762.1 1278.74   7
  -3  -5  -1 41706.9 1572.24  15
  -3  -5  -1 43355.8 1910.72  13
  -3  -5   0 9328.01 801.901  13
  -3   5   0 9330.95 729.574  11
  -3   5   0 9787.81 787.745  10
  -3  -5   0 9221.69 586.131   4
  -3  -5   0 10065.6 624.125  15
  -3  -5   0 9310.48 548.610   8
  -3  -5   0 8978.84 508.617   7
  -3  -5   0 8888.39 663.848   2
  -3  -5   0 9314.91 738.796   3
  -3   5   0 7859.07 609.515   6
  -3   5   0 9667.75 806.242   2
  -3   5   1 21571.1 1221.59  10
  -3  -5   1 21598.0 1066.30   1
  -3  -5   1 20937.8 987.043   4
  -3  -5   1 21226.6 915.871   7
  -3  -5   1 21803.7 1114.82   2
  -3  -5   1 21214.6 1045.99   5
  -3   5   1 20213.7 1219.67   2
  -3  -5   1 21612.4 1177.67   3
  -3  -5   1 21355.5 898.059  15
  -3   5   1 20175.0 942.554   6
  -3  -5   1 23451.6 1294.74  13
  -3  -5   2 31850.9 1381.45   5
  -3  -5   2 32820.6 1408.39   1
  -3   5   2 34580.7 1611.71  10
  -3  -5   2 32966.2 1366.14   4
  -3  -5   2 35628.7 1115.30  15
  -3   5   2 35548.2 1716.13   2
  -3  -5   2 32023.4 1468.14   2
  -3  -5   2 33299.3 1314.65   7
  -3  -5   2 36268.0 1647.06  13
  -3   5   2 34229.7 1152.27   6
  -3  -5   3 22669.4 1135.47   5
  -3  -5   3 22098.3 1122.63   4
  -3  -5   3 24250.3 740.429  15
  -3   5   3 21829.6 843.091   8
  -3   5   3 24773.4 1423.57   2
  -3  -5   3 22965.5 1119.87   7
  -3  -5   3 24230.3 1313.41  13
  -3  -5   3 23754.4 1164.52   1
  -3  -5   4 33493.4 1454.92   5
  -3   5   4 36774.5 1835.93   2
  -3   5   4 35764.4 1318.53   8
  -3  -5   4 33861.0 1503.09   7
  -3   5   4 32130.5 1490.24   3
  -3  -5   4 32428.9 1455.90   1
  -3  -5   4 32232.2 1546.12  13
  -3   5   5 26034.6 1554.95   2
  -3  -5   5 22714.6 1216.74   1
  -3   5   5 22771.7 792.231   4
  -3   5   5 22273.4 1121.51   8
  -3  -5   5 22768.5 1267.03   7
  -3   5   5 23344.8 967.197  16
  -3   5   5 20626.2 1218.89   3
  -3  -5   5 23402.2 1194.44   5
  -3  -5   5 22435.9 1232.17  13
  -3   5   6 30737.6 1767.18   2
  -3  -5   6 26133.0 1321.58   5
  -3  -5   6 27854.4 1368.98  13
  -3   5   6 27116.9 1051.25   4
  -3   5   6 26577.0 1367.12   8
  -3  -5   6 26497.3 1372.31   1
  -3   5   6 26865.7 1044.10  16
  -3   5   7 23324.3 1545.35   2
  -3  -5   7 18371.8 1128.91   5
  -3   5   7 19590.7 965.537   4
  -3  -5   7 19210.6 1100.67  13
  -3   5   7 20141.2 858.351  16
  -3  -5   7 19635.0 1194.81   1
  -3   5   8 4850.15 385.497  16
  -3  -5   8 4437.62 575.923   1
  -3   5   8 4749.11 485.926   4
  -3   5   8 5050.97 742.087   2
  -3  -5   8 5408.05 622.112   5
  -3  -5   8 4670.56 500.639  13
  -3  -5   9 3952.43 557.366   5
  -3   5   9 4427.45 524.280   4
  -3   5   9 6496.19 857.551   2
  -3  -5   9 6565.48 726.032   1
  -3  -5  10 4863.77 648.309   5
  -3   5  10 5408.98 824.058   2
  -3  -5  10 3537.92 560.765   1
  -3  -5  11 2341.46 489.662   1
  -3  -5  11 2495.03 499.782   5
  -3   5  11 1839.29 529.601   2
  -3  -5  12 1579.78 397.613   1
  -3  -7 -11 2651.29 635.031  13
  -3   7 -10 2072.90 503.093  10
  -3  -7 -10 1268.64 405.006  13
  -3   7 -10 1639.55 504.262   7
  -3   7  -9 719.857 347.918  10
  -3   7  -9 427.587 287.011   6
  -3  -7  -9 689.858 296.637  15
  -3   7  -9 240.553 206.970   7
  -3  -7  -9 796.766 343.608  13
  -3   7  -8 710.935 313.541  10
  -3   7  -8 1028.51 342.480   7
  -3  -7  -8 1154.15 408.201  15
  -3  -7  -8 1678.66 407.436  12
  -3   7  -8 567.852 335.721  14
  -3  -7  -8 893.233 349.576  13
  -3   7  -8 1850.89 569.826   6
  -3  -7  -7 981.685 318.133  12
  -3   7  -7 1204.55 407.915  10
  -3   7  -7-27.0636 242.504   6
  -3  -7  -7 884.440 360.081  15
  -3   7  -7 208.714 151.526   7
  -3   7  -7 559.040 283.135  14
  -3  -7  -7 694.867 337.525  13
  -3  -7  -6 1971.59 465.059  15
  -3   7  -6 1603.12 411.961  10
  -3  -7  -6 2440.36 525.778  13
  -3   7  -6 2687.96 477.876   7
  -3   7  -6 2745.04 559.216  14
  -3   7  -6 2624.66 601.304   6
  -3  -7  -6 1989.49 380.977  12
  -3   7  -5 3501.59 612.508  10
  -3   7  -5 4039.12 517.965   7
  -3  -7  -5 4139.42 639.499  15
  -3  -7  -5 4116.41 509.998  12
  -3  -7  -5 3579.29 624.984  13
  -3   7  -5 4636.90 718.395   6
  -3   7  -5 3411.61 605.710  14
  -3  -7  -4 73.1257 121.768  12
  -3   7  -4-19.9935 133.636  10
  -3  -7  -4-103.850 191.058  15
  -3   7  -4 27.3170 123.095   7
  -3   7  -4-183.715 204.787  14
  -3   7  -4 23.5213 185.243   6
  -3  -7  -4 11.2970 201.535  13
  -3  -7  -4 45.9310 180.895   3
  -3   7  -3 13599.3 1155.64  10
  -3  -7  -3 12810.0 1073.52   3
  -3  -7  -3 14111.1 891.373   8
  -3   7  -3 13995.3 1176.95  14
  -3  -7  -3 15529.8 1118.37  15
  -3   7  -3 14442.4 822.279   7
  -3   7  -3 14706.7 1175.55   6
  -3  -7  -3 13889.1 918.428  12
  -3  -7  -3 15096.5 1293.83  13
  -3  -7  -2 5789.86 694.765   3
  -3   7  -2 6899.56 725.793  11
  -3   7  -2 6373.98 784.306  10
  -3  -7  -2 6259.68 589.112  12
  -3  -7  -2 7101.00 567.212   8
  -3  -7  -2 6678.47 691.618  15
  -3   7  -2 6991.36 754.652   6
  -3  -7  -2 8724.24 973.532  13
  -3  -7  -1 21570.6 1150.31  12
  -3   7  -1 20693.3 1328.51  11
  -3   7  -1 19849.8 1417.67  10
  -3  -7  -1 21477.6 989.720   8
  -3  -7  -1 18184.8 1266.52   3
  -3  -7  -1 23038.9 1255.29  15
  -3  -7  -1 21852.2 1548.91  13
  -3   7  -1 22042.3 1299.99   6
  -3  -7   0 2316.06 358.406  12
  -3   7   0 2434.19 472.447  11
  -3   7   0 2141.84 452.707  10
  -3  -7   0 2472.51 285.427   8
  -3  -7   0 3104.35 408.493  15
  -3  -7   0 2292.21 335.078   4
  -3   7   0 3164.80 555.729   2
  -3   7   0 3017.86 427.211   6
  -3  -7   0 2114.39 411.660   3
  -3  -7   0 2770.30 544.614  13
  -3  -7   1 11968.1 774.782  15
  -3   7   1 11079.4 1076.10   2
  -3  -7   1 11668.4 851.200   5
  -3   7   1 10927.7 1006.31  11
  -3  -7   1 11854.4 644.166   8
  -3  -7   1 11610.6 986.590   3
  -3  -7   1 13006.8 1150.47  13
  -3   7   1 11676.4 777.010   6
  -3   7   1 12132.1 1087.14  10
  -3  -7   1 12633.8 957.327   1
  -3  -7   2 10103.7 779.653   5
  -3  -7   2 10212.8 858.154   1
  -3   7   2 10503.9 1009.91  11
  -3   7   2 9517.29 1004.21   2
  -3  -7   2 8332.59 854.250   3
  -3  -7   2 10836.8 648.735  15
  -3  -7   2 9798.31 988.165  13
  -3  -7   3 3898.45 527.042   1
  -3  -7   3 3811.21 574.831   3
  -3   7   3 5038.51 755.730   2
  -3  -7   3 5186.78 712.072  13
  -3  -7   3 5430.85 570.267   5
  -3  -7   4 1432.31 300.366   5
  -3  -7   4 1123.23 315.524   1
  -3   7   4 1467.35 419.611   2
  -3  -7   4 657.241 281.631  13
  -3  -7   5 2029.23 408.797   1
  -3  -7   5 1507.29 314.215   5
  -3   7   5 1732.86 503.932   2
  -3  -7   5 1931.35 422.664  13
  -3  -7   6 901.762 251.051   5
  -3  -7   6 455.253 223.739   1
  -3   7   6 391.663 302.517   2
  -3  -7   6 270.416 203.567  13
  -3  -7   7 1687.06 392.307   1
  -3   7   7 2459.48 614.795   2
  -3  -7   7 2185.91 449.203  13
  -3  -7   8 1300.30 363.720   1
  -3   7   8 1774.95 536.635   2
  -3  -7   9 4355.54 658.628   1
  -3   7   9 6639.52 1043.13   2
  -3  -7  10 1461.49 420.299   1
  -3  -9  -6 340.744 236.941  15
  -3   9  -6 846.415 349.700   6
  -3   9  -5 154.388 224.564   6
  -3  -9  -5 748.678 338.788  15
  -3  -9  -4 935.887 359.562  15
  -3   9  -4 979.299 402.180   6
  -3  -9  -4 989.155 358.529   3
  -3   9  -3 1956.14 508.976  10
  -3  -9  -3 2402.32 516.419  15
  -3  -9  -3 3066.19 589.274   3
  -3  -9  -2 115.925 195.795   3
  -3   9  -2-55.4129 230.959  10
  -3  -9  -2-40.2936 256.849  13
  -3   9  -1 590.210 356.008  10
  -3   9  -1 910.446 312.820  11
  -3  -9  -1 697.787 361.803  13
  -3  -9  -1 576.074 280.240   3
  -3  -9   0 1616.45 505.501  13
  -3   9   0 736.592 324.784  11
  -3   9   0 660.057 325.658  10
  -3  -9   0 1037.26 331.642   1
  -3  -9   0 1246.15 412.923   3
  -3   9   1 1577.36 446.823  11
  -3  -9   1 2956.73 641.937  13
  -3  -9   1 2803.00 534.568   1
  -3  -9   1 2040.74 469.745   3
  -3  -9   2 1389.57 359.227   1
  -3   9   2 1074.11 392.406  11
  -3  -9   2 1142.52 372.910   3
  -3  -9   2 1238.37 427.338  13
  -3   9   2 1283.90 446.963   2
  -3  -9   3 765.686 301.906   3
  -3   9   3 964.632 375.279  11
  -3   9   3 1323.01 489.887   2
  -3  -9   3 878.770 324.035   1
  -3  -9   3 771.676 350.136  13
  -3  -9   4 722.786 298.997   3
  -3   9   4 331.132 272.327   2
  -3  -9   4 697.081 360.598  13
  -3  -9   4 750.001 293.360   1
  -3  -9   5 1015.49 384.923   1
  -3  -9   5-93.4089 207.500  13
  -3  -9   6 966.971 371.149   1
  -3  -9   6 1157.30 404.331  13
  -2   0 -15 157.536 323.194   6
  -2   0 -14 4929.85 751.556  15
  -2   0 -14 4152.20 738.488   6
  -2   0 -13 131.659 219.351  15
  -2   0 -13 275.854 276.068   7
  -2   0 -13 195.362 212.512   6
  -2   0 -12 8586.29 900.434  15
  -2   0 -12 9678.12 1026.20   6
  -2   0 -11 270.650 249.088   6
  -2   0 -11 163.828 191.212  15
  -2   0 -11-169.959 154.059   7
  -2   0 -10 4047.35 632.644   7
  -2   0 -10 3733.13 527.257  15
  -2   0 -10 4329.18 605.941   6
  -2   0  -9 216.714 188.761  15
  -2   0  -9 175.045 243.305   7
  -2   0  -9 457.626 239.632   6
  -2   0  -8 48763.5 1959.80  15
  -2   0  -8 49448.3 2090.32   6
  -2   0  -8 50925.0 2209.68   7
  -2   0  -7 29.9253 58.2340   9
  -2   0  -7-36.9325 115.168   7
  -2   0  -7-62.2787 124.223  15
  -2   0  -7 39.5971 116.843   6
  -2   0  -6 186372. 5172.09   7
  -2   0  -6 188600. 5055.53   5
  -2   0  -6 186734. 4913.22  15
  -2   0  -6 187683. 4990.88   1
  -2   0  -6 192159. 4506.93   9
  -2   0  -5-55.5975 105.813   5
  -2   0  -5 70.9882 95.1510   7
  -2   0  -5 95.5771 49.5813   9
  -2   0  -5-28.2854 59.0362  15
  -2   0  -4 888302. 18888.2  13
  -2   0  -4 889010. 19569.3   7
  -2   0  -4 847497. 19342.6  15
  -2   0  -3 14.5181 16.7564  13
  -2   0  -3 133.905 63.7181   1
  -2   0  -3 53.6516 48.6630   8
  -2   0  -3 83.6990 55.9846  15
  -2   0  -2 522677. 11059.8  15
  -2   0  -2 505799. 11167.4   8
  -2   0   2 9261.98 383.058   1
  -2   0   2 9712.51 404.442  12
  -2   0   2 8815.05 434.003   5
  -2   0   2 8180.17 425.385   7
  -2   0   3 93.3152 56.7377  12
  -2   0   3 60.1170 64.9309   5
  -2   0   3 129.319 75.3195   7
  -2   0   3 145.281 63.2917   1
  -2   0   3 130.573 62.9608   6
  -2   0   4 220962. 5502.37   7
  -2   0   4 225791. 5308.31   1
  -2   0   4 208249. 5390.41   6
  -2   0   4 222273. 5459.47   5
  -2   0   4 228791. 5354.40  12
  -2   0   5 115.711 106.477   5
  -2   0   5 79.4092 84.2282   1
  -2   0   5 210.201 86.8414  12
  -2   0   5 101.392 101.463   7
  -2   0   5 91.7203 77.3151   6
  -2   0   6 289756. 7541.26   7
  -2   0   6 292147. 7313.93  12
  -2   0   6 304959. 6906.40  13
  -2   0   6 303533. 7269.41   1
  -2   0   7 235.254 110.586   1
  -2   0   7 143.386 71.1206  13
  -2   0   8 242682. 6279.77   1
  -2   0   8 241264. 5737.63  13
  -2   0   9 112.141 108.898   1
  -2   0   9 88.2547 80.3475  13
  -2   0  10 49758.6 2039.69   1
  -2   0  10 41738.1 1380.44  13
  -2   0  11 176.172 239.096   2
  -2   0  11 113.860 228.530   1
  -2   0  12 6908.75 791.177   2
  -2   0  12 7268.80 808.931   1
  -2   0  13 155.825 188.190   2
  -2   0  13-3.63975 179.998   1
  -2   2 -13 2488.20 638.189   7
  -2  -2 -13 2726.36 585.253  15
  -2  -2 -13 2215.15 531.879   7
  -2   2 -13 2731.04 619.166  14
  -2   2 -13 2812.86 659.865   6
  -2  -2 -12 4726.05 658.171   6
  -2   2 -12 4087.85 753.943   7
  -2  -2 -12 3958.62 654.164  15
  -2  -2 -12 3842.73 664.659   7
  -2   2 -12 4317.07 734.713  14
  -2   2 -12 4928.60 788.983   6
  -2   2 -11 20277.1 1603.19   6
  -2  -2 -11 20048.4 1472.90  15
  -2   2 -11 23011.6 1699.47   7
  -2  -2 -11 22461.8 1584.46   7
  -2   2 -11 25500.5 1690.33  14
  -2  -2 -11 24767.4 1464.62   6
  -2   2 -10 1580.88 424.792   7
  -2   2 -10 1463.50 373.032  14
  -2  -2 -10 1755.05 422.870   7
  -2  -2 -10 1147.46 332.199  15
  -2   2 -10 826.729 301.716   6
  -2  -2 -10 1063.18 273.169   6
  -2  -2  -9 44815.4 2142.95   7
  -2   2  -9 48738.6 2333.36   7
  -2  -2  -9 50483.8 1990.07   6
  -2  -2  -9 46585.6 2133.84  15
  -2   2  -9 48830.6 2220.18  14
  -2   2  -9 45554.8 2290.10   6
  -2   2  -8 20998.8 1375.92   7
  -2  -2  -8 20861.9 1283.54  15
  -2  -2  -8 19577.4 989.541  13
  -2  -2  -8 23580.1 1180.79   6
  -2   2  -8 23666.0 1354.79  14
  -2  -2  -8 22664.6 1341.08   7
  -2   2  -8 21808.6 1411.62   6
  -2   2  -7 20431.2 1293.76   6
  -2  -2  -7 18985.3 1149.58  15
  -2   2  -7 18891.3 1224.09   7
  -2  -2  -7 19182.1 1156.64   7
  -2   2  -7 20299.6 1090.43   5
  -2  -2  -7 20247.1 1005.94   6
  -2   2  -7 19890.4 1165.28  14
  -2  -2  -7 19363.4 945.644  13
  -2  -2  -6 23053.0 1181.41   7
  -2   2  -6 21713.9 1233.82   7
  -2  -2  -6 21428.7 1090.19   1
  -2   2  -6 22658.6 1289.17   6
  -2  -2  -6 23087.0 996.632   6
  -2   2  -6 23878.8 1194.49  14
  -2  -2  -6 21929.9 1174.76  15
  -2  -2  -6 20912.6 982.620  13
  -2   2  -6 22037.2 1069.55   5
  -2   2  -5 58993.0 2029.22   1
  -2  -2  -5 57342.8 1991.66   7
  -2   2  -5 59235.9 2121.17   7
  -2  -2  -5 57814.2 2033.27  15
  -2   2  -5 58972.3 2033.55  14
  -2  -2  -5 56145.1 1846.18  13
  -2   2  -5 60022.2 1879.40   5
  -2  -2  -5 56794.7 1913.88   1
  -2   2  -4 328057. 7740.72   1
  -2  -2  -4 316919. 7092.53   9
  -2  -2  -4 313388. 7581.48   1
  -2  -2  -4 316637. 7818.74   8
  -2  -2  -4 322617. 7642.29   7
  -2   2  -4 333760. 7838.79   7
  -2  -2  -4 336166. 7776.78  15
  -2   2  -4 339709. 7751.36  14
  -2  -2  -4 318658. 7591.70  13
  -2  -2  -4 313861. 7520.92  12
  -2   2  -4 318161. 7478.09   5
  -2  -2  -3 115630. 3024.31   2
  -2   2  -3 113598. 3146.22   7
  -2   2  -3 121359. 3162.17   1
  -2  -2  -3 115049. 2750.81   9
  -2  -2  -3 113350. 2952.07  12
  -2  -2  -3 118197. 3186.05   8
  -2  -2  -3 114631. 3137.95  15
  -2   2  -3 120380. 2894.35   5
  -2   2  -3 118442. 3142.48  14
  -2  -2  -3 114488. 3097.50  13
  -2   2  -2 99451.9 2631.07   1
  -2  -2  -2 97756.5 2532.16  16
  -2  -2  -2 94564.8 2496.48   2
  -2   2  -2 95972.5 2316.91   5
  -2  -2  -2 97819.2 2388.50   9
  -2   2  -2 98659.8 2618.65  14
  -2   2  -2 97127.1 2565.47   7
  -2  -2  -2 92039.2 2567.99   8
  -2  -2  -2 97236.5 2594.01  15
  -2  -2  -2 97827.7 2647.40   3
  -2  -2  -2 95542.5 2628.95  13
  -2   2  -2 95156.5 2460.97  13
  -2  -2  -2 96310.9 2429.42  12
  -2  -2  -1 184113. 4475.43  12
  -2  -2  -1 202622. 4738.88   3
  -2   2  -1 199632. 4566.61  11
  -2   2  -1 192196. 4718.53  10
  -2  -2  -1 181703. 4559.04   2
  -2  -2  -1 198661. 4594.34   9
  -2  -2  -1 200011. 4633.31  15
  -2  -2  -1 199465. 4608.54   8
  -2  -2  -1 192884. 4554.36   4
  -2  -2  -1 191205. 4632.59  16
  -2   2  -1 199407. 4533.21   7
  -2   2  -1 199925. 4686.84  13
  -2   2  -1 206818. 4708.66  14
  -2  -2   0 31963.4 1115.22  11
  -2  -2   0 32943.0 1084.19  10
  -2   2   0 33408.9 1111.49  10
  -2  -2   0 30409.9 1060.21   9
  -2  -2   0 32487.6 952.504  15
  -2  -2   0 33494.8 1023.54   6
  -2  -2   0 32801.1 1005.07   4
  -2  -2   0 32757.6 1011.80   2
  -2  -2   0 32321.1 1077.23  16
  -2   2   0 31174.2 1107.50   2
  -2  -2   0 30150.5 976.919   7
  -2  -2   0 32726.4 1100.63   3
  -2   2   0 33856.6 1086.08  14
  -2  -2   0 32176.8 1065.05  14
  -2   2   0 32144.4 1126.22  13
  -2  -2   1 237639. 5484.29   1
  -2  -2   1 240044. 5558.43   5
  -2  -2   1 246717. 5639.59  11
  -2   2   1 241837. 5616.07  10
  -2  -2   1 238903. 5557.28  10
  -2  -2   1 233169. 5650.34   9
  -2  -2   1 239648. 5528.48   4
  -2  -2   1 240825. 5279.91  15
  -2   2   1 228593. 5649.30   2
  -2  -2   1 240311. 5515.99   7
  -2  -2   1 227071. 5517.71   2
  -2  -2   1 237402. 5585.22  14
  -2  -2   1 235315. 5634.46   6
  -2  -2   1 238891. 5631.41  16
  -2   2   1 238332. 5706.08  13
  -2   2   2 25893.5 1024.51  12
  -2  -2   2 26909.3 980.774   5
  -2  -2   2 28468.4 941.529  10
  -2  -2   2 26548.6 927.157   1
  -2  -2   2 26077.0 958.834   4
  -2  -2   2 26050.1 1035.52   9
  -2   2   2 27832.4 1048.76   2
  -2   2   2 28263.4 793.962  16
  -2  -2   2 26396.9 1022.85  16
  -2   2   2 27325.4 808.001   7
  -2  -2   2 27528.1 1003.80  14
  -2  -2   2 26734.1 981.364   7
  -2   2   2 27004.4 929.149   3
  -2  -2   2 25828.2 1063.00   6
  -2   2   2 28116.6 993.876  10
  -2   2   2 27887.2 1077.92  13
  -2   2   3 176477. 4363.53  12
  -2  -2   3 170108. 4383.63   9
  -2   2   3 178887. 4412.71   2
  -2   2   3 174966. 3931.65  16
  -2   2   3 167890. 3906.34   6
  -2  -2   3 177650. 4223.06   1
  -2   2   3 166986. 4136.44   7
  -2  -2   3 172575. 4355.09  16
  -2  -2   3 168010. 4263.60   5
  -2  -2   3 169309. 4352.53   7
  -2  -2   3 176469. 4514.67   6
  -2  -2   3 174256. 4323.95  14
  -2   2   3 169812. 4255.77   3
  -2   2   3 175563. 4403.72  13
  -2   2   4 26851.1 1134.63   2
  -2  -2   4 25087.6 1090.44   9
  -2  -2   4 25102.3 1009.13   1
  -2   2   4 25511.9 796.597  16
  -2  -2   4 26225.1 1158.71   7
  -2   2   4 23951.7 996.045   7
  -2  -2   4 25826.9 738.898  15
  -2  -2   4 25858.6 1059.08   5
  -2   2   4 24645.8 822.164   6
  -2  -2   4 25176.1 1200.92   6
  -2   2   4 24021.9 1068.38  13
  -2   2   4 25245.4 1082.49  12
  -2   2   5 114006. 3163.77   2
  -2  -2   5 106136. 3074.94   9
  -2   2   5 102444. 3035.18   7
  -2  -2   5 105846. 3224.08   7
  -2  -2   5 105404. 2627.82  15
  -2  -2   5 103690. 3038.51   5
  -2  -2   5 110186. 3009.02   1
  -2   2   5 108945. 3071.80  13
  -2   2   5 108283. 3092.24  12
  -2  -2   6 112030. 3241.46   1
  -2   2   6 116699. 3362.00  12
  -2   2   6 116278. 3398.30   2
  -2  -2   6 116865. 3565.36   7
  -2  -2   6 110916. 3283.02   9
  -2  -2   6 114806. 2915.56  15
  -2   2   6 106198. 3497.17   8
  -2   2   6 110885. 3354.73   7
  -2   2   6 115800. 3286.95  13
  -2  -2   6 114701. 3338.10   5
  -2  -2   7 7446.25 606.032   1
  -2  -2   7 6853.36 585.590   9
  -2  -2   7 6038.06 440.510  15
  -2   2   7 6010.76 604.624   7
  -2   2   7 7119.04 637.902   2
  -2  -2   7 5492.01 569.584   5
  -2   2   7 5522.19 511.454  13
  -2  -2   8 48781.3 2055.41   5
  -2   2   8 52661.8 2078.83   2
  -2  -2   8 51164.2 1971.31   1
  -2   2   8 48923.5 1860.72  13
  -2   2   9 14899.1 1064.77   2
  -2  -2   9 15235.3 1015.09   1
  -2   2   9 16123.1 953.959  13
  -2   2  10 9670.57 894.079   2
  -2  -2  10 10950.7 900.199   1
  -2   2  10 10515.9 762.548  13
  -2   2  11 13078.7 1106.51   2
  -2  -2  11 14572.9 1105.40   1
  -2  -2  12 388.972 184.674   1
  -2   2  12 1421.68 375.769   2
  -2   2  13 17553.4 1405.97   2
  -2  -2  13 17352.5 1333.96   1
  -2  -4 -13 371.784 244.335   7
  -2   4 -12 5773.85 872.689  14
  -2  -4 -12 4113.16 702.171   7
  -2   4 -12 4759.77 657.010  10
  -2   4 -12 4265.48 780.043   7
  -2  -4 -12 5009.02 795.969  15
  -2   4 -12 4091.98 815.242   6
  -2  -4 -11 13726.7 1284.00  15
  -2   4 -11 13550.7 1100.98  10
  -2   4 -11 15111.2 1401.69   7
  -2  -4 -11 14133.7 1233.79   7
  -2   4 -11 14727.8 1353.53  14
  -2   4 -11 13045.5 1372.66   6
  -2   4 -10 16512.6 1343.55  14
  -2  -4 -10 14525.9 1058.67  13
  -2   4 -10 16057.9 1154.93  10
  -2  -4 -10 15578.5 1229.80   7
  -2  -4 -10 15991.2 1334.82  15
  -2   4 -10 14404.1 1320.59   7
  -2   4 -10 18094.7 1529.19   6
  -2   4  -9 16554.3 1151.37  10
  -2  -4  -9 15616.7 1272.16  15
  -2  -4  -9 17200.2 1221.31   7
  -2   4  -9 18885.5 1415.22   7
  -2   4  -9 16198.4 1288.79  14
  -2   4  -9 17361.5 1455.85   6
  -2  -4  -9 18337.6 1176.37  13
  -2  -4  -8 4506.07 575.966   7
  -2   4  -8 4415.70 623.707  14
  -2   4  -8 5086.24 604.390  10
  -2  -4  -8 4083.71 596.396  15
  -2   4  -8 4252.45 538.994   5
  -2  -4  -8 4539.53 556.478  13
  -2   4  -8 4921.76 660.045   7
  -2   4  -8 5097.62 730.893   6
  -2   4  -7 13146.5 895.226   5
  -2   4  -7 13040.4 954.663  10
  -2  -4  -7 11746.8 903.814  13
  -2  -4  -7 14311.5 601.634   9
  -2  -4  -7 15177.8 991.326   7
  -2   4  -7 14543.0 1092.66   7
  -2  -4  -7 14131.9 1084.62  15
  -2   4  -7 13340.6 1044.56  14
  -2   4  -7 11496.1 1084.14   6
  -2  -4  -7 14078.1 933.001  12
  -2   4  -6 830.898 229.338   7
  -2  -4  -6 709.574 198.263  12
  -2   4  -6 675.731 186.423   5
  -2   4  -6 533.782 196.953  10
  -2  -4  -6 625.853 192.806   7
  -2  -4  -6 667.046 134.047   9
  -2   4  -6 490.756 202.447  14
  -2  -4  -6 674.270 211.687  15
  -2   4  -6 748.954 277.368   6
  -2  -4  -6 807.804 238.776  13
  -2   4  -5 7615.19 541.209   5
  -2   4  -5 7109.80 647.105  10
  -2  -4  -5 7167.87 488.962   9
  -2  -4  -5 6815.13 650.790  13
  -2  -4  -5 6209.69 523.428   7
  -2   4  -5 6633.89 723.564   6
  -2   4  -5 6113.14 602.563   7
  -2  -4  -5 7168.32 684.052  15
  -2   4  -5 7513.44 688.538  14
  -2  -4  -5 7382.36 585.225  12
  -2  -4  -4 16360.6 916.680   2
  -2   4  -4 15467.6 957.555  10
  -2  -4  -4 17226.0 835.647   9
  -2   4  -4 16989.2 758.417   5
  -2  -4  -4 17113.5 959.371   8
  -2  -4  -4 16339.4 800.527   7
  -2   4  -4 16868.9 1017.43  14
  -2  -4  -4 18393.0 1058.28  15
  -2   4  -4 16876.8 1116.42   6
  -2  -4  -4 16151.7 1023.25  13
  -2  -4  -4 15773.4 848.144  12
  -2   4  -4 15845.2 919.519   7
  -2   4  -3 14968.5 806.528   7
  -2  -4  -3 14382.3 826.655   2
  -2   4  -3 15378.3 934.048  10
  -2  -4  -3 15879.8 829.950   9
  -2  -4  -3 14569.3 891.299   3
  -2   4  -3 16996.7 977.660  14
  -2  -4  -3 14514.2 818.132   8
  -2  -4  -3 15914.0 927.767  15
  -2  -4  -3 15783.5 823.764  16
  -2   4  -3 16076.5 1016.53   6
  -2  -4  -3 15113.1 963.463  13
  -2  -4  -3 16449.3 807.841  12
  -2   4  -2 25958.8 1102.86  11
  -2  -4  -2 24318.4 1193.38  10
  -2   4  -2 25689.6 1215.62  10
  -2  -4  -2 25283.0 1115.76   2
  -2   4  -2 25001.3 983.746   7
  -2  -4  -2 27545.8 1184.06  15
  -2  -4  -2 24405.4 1027.82   8
  -2  -4  -2 25174.4 976.465   4
  -2  -4  -2 26524.1 1121.27  16
  -2  -4  -2 26152.3 1042.20  12
  -2   4  -2 25354.7 1220.60  14
  -2  -4  -2 24656.7 1183.29   3
  -2   4  -2 24838.8 1231.07   6
  -2  -4  -2 26353.0 1308.70  13
  -2  -4  -2 27296.3 1169.59   9
  -2  -4  -1 105868. 2882.97  12
  -2   4  -1 105655. 2654.82   7
  -2   4  -1 108424. 3065.15  11
  -2  -4  -1 103657. 3134.21  10
  -2  -4  -1 98838.7 2655.13   7
  -2  -4  -1 111427. 3152.32   9
  -2  -4  -1 102843. 2988.49   2
  -2  -4  -1 108247. 3050.48  16
  -2   4  -1 109070. 3111.50   6
  -2  -4  -1 107240. 2797.41   4
  -2  -4  -1 112700. 2824.14   8
  -2  -4  -1 105230. 3144.66  14
  -2   4  -1 111596. 3215.23  14
  -2   4  -1 104989. 3176.09  10
  -2  -4  -1 103664. 3095.32   3
  -2  -4  -1 111392. 2792.44   6
  -2  -4  -1 112583. 3322.25  13
  -2  -4  -1 109839. 3011.89  15
  -2   4  -1 105644. 3204.51   2
  -2  -4   0 103651. 2832.43   6
  -2  -4   0 102261. 2580.56   7
  -2  -4   0 101661. 2999.08  10
  -2  -4   0 102714. 3061.85   9
  -2   4   0 98376.5 3049.80   2
  -2  -4   0 101108. 2955.49  16
  -2  -4   0 100003. 2688.39   4
  -2  -4   0 104881. 2630.94   8
  -2  -4   0 99268.5 2889.09   2
  -2  -4   0 107162. 2778.96  15
  -2   4   0 105595. 3072.27  10
  -2  -4   0 97920.2 2970.78   3
  -2  -4   0 96433.0 2971.77  14
  -2   4   0 97868.6 2811.80   6
  -2   4   0 95033.7 3050.88  13
  -2  -4   0 105219. 3144.51  13
  -2  -4   1 48461.5 1757.20  16
  -2  -4   1 46395.8 1467.67   7
  -2   4   1 50453.7 1826.21  10
  -2  -4   1 46770.6 1726.67  10
  -2  -4   1 48848.0 1856.04   9
  -2  -4   1 45278.0 1544.51   4
  -2  -4   1 46842.2 1734.00  14
  -2   4   1 47999.9 1498.18   6
  -2  -4   1 48899.7 1720.13   2
  -2   4   1 49333.5 1852.62   2
  -2  -4   1 48269.7 1842.90  13
  -2   4   1 45622.2 1841.56  13
  -2  -4   1 52102.2 1481.69  15
  -2  -4   2 41350.2 1478.13   5
  -2  -4   2 41163.5 1625.41  11
  -2   4   2 42716.1 1664.97  10
  -2  -4   2 40531.0 1558.82  10
  -2  -4   2 44112.7 1758.74   9
  -2  -4   2 41166.0 1467.94   4
  -2   4   2 41015.3 1191.93   8
  -2   4   2 42624.1 1728.77   2
  -2  -4   2 41406.2 1427.21   7
  -2  -4   2 44457.7 1225.83  15
  -2  -4   2 41383.1 1645.49  16
  -2  -4   2 42244.5 1599.08   2
  -2  -4   2 38250.8 1575.29  14
  -2   4   2 41129.1 1185.20   6
  -2  -4   2 41360.6 1516.83   1
  -2   4   2 43837.5 1773.62  13
  -2  -4   3 103005. 2946.01   5
  -2  -4   3 106265. 3220.55  16
  -2  -4   3 106809. 2465.90  15
  -2  -4   3 107331. 3144.63  11
  -2  -4   3 106388. 3060.86  10
  -2  -4   3 103142. 3009.30   1
  -2  -4   3 102581. 2978.89   4
  -2  -4   3 104261. 3306.46   9
  -2   4   3 103957. 2468.61   4
  -2  -4   3 104410. 2989.44   7
  -2   4   3 101428. 2790.83  16
  -2   4   3 107407. 3311.10   2
  -2   4   3 103890. 2786.89   8
  -2   4   3 101281. 3039.05   3
  -2  -4   3 98997.3 3078.41   2
  -2  -4   3 102534. 3125.03  14
  -2   4   3 103417. 3291.27  13
  -2   4   4 27350.3 1364.55  12
  -2  -4   4 28015.4 1260.99  11
  -2  -4   4 25528.9 1182.99   1
  -2   4   4 27712.3 1413.23   2
  -2   4   4 26299.7 893.376   4
  -2   4   4 25191.1 1108.69   8
  -2   4   4 25422.7 985.396  16
  -2  -4   4 25984.5 1223.55   7
  -2   4   4 25151.4 1248.26   3
  -2  -4   4 24860.0 1125.77   5
  -2  -4   5 10987.1 815.508   7
  -2  -4   5 11035.3 760.758  11
  -2   4   5 12867.0 959.490   2
  -2   4   5 11361.4 592.169  16
  -2  -4   5 11598.8 777.906   1
  -2   4   5 11301.3 775.583   8
  -2   4   5 11427.3 604.121   4
  -2   4   5 11058.4 834.236   3
  -2  -4   5 11005.6 722.285   5
  -2  -4   6 5605.70 537.149  11
  -2   4   6 6170.26 682.870   2
  -2   4   6 5361.84 389.036  16
  -2   4   6 4881.14 558.724   8
  -2   4   6 5154.79 435.190   4
  -2  -4   6 5700.36 554.579   1
  -2  -4   6 5528.29 527.331   5
  -2  -4   6 5684.06 493.011  13
  -2   4   7 13044.6 1046.51   2
  -2   4   7 11946.0 630.496  16
  -2  -4   7 12059.5 879.150   1
  -2  -4   7 12166.1 724.470  13
  -2  -4   7 11415.7 832.943   5
  -2  -4   8-83.1008 205.989   5
  -2   4   8 140.901 92.6192  16
  -2  -4   8 90.2494 118.398   1
  -2   4   8-77.1554 182.817   2
  -2  -4   8 94.8923 78.4049  13
  -2  -4   9 3293.69 508.579   5
  -2   4   9 3662.97 592.859   2
  -2  -4   9 3133.74 319.494  13
  -2   4   9 3028.95 333.237  16
  -2  -4   9 3216.52 494.020   1
  -2  -4  10 3518.16 549.225   5
  -2  -4  10 4682.72 618.092   1
  -2   4  10 3777.68 634.048   2
  -2   4  11 7167.81 896.239   2
  -2  -4  11 6495.90 752.051   1
  -2  -4  12 3761.02 590.728   1
  -2   4  12 3635.54 678.558   2
  -2   6 -12 1794.79 477.655  10
  -2   6 -11 498.573 233.446  10
  -2  -6 -11 304.017 267.453  13
  -2   6 -11 935.337 421.948   7
  -2   6 -10 3694.74 636.389  10
  -2   6 -10 2603.82 587.102   7
  -2  -6 -10 4206.19 750.256  15
  -2   6 -10 3131.22 650.226  14
  -2   6 -10 2697.24 653.121   6
  -2  -6 -10 2703.12 570.943  13
  -2   6  -9 4287.45 652.604  10
  -2  -6  -9 3725.45 678.667  15
  -2  -6  -9 3773.05 568.392  12
  -2   6  -9 3609.89 682.958  14
  -2   6  -9 3202.39 700.369   6
  -2  -6  -9 3624.34 624.719  13
  -2   6  -9 3893.10 657.124   7
  -2  -6  -8 331.968 199.557  12
  -2   6  -8 200.171 172.399  10
  -2  -6  -8-59.5631 200.431  15
  -2   6  -8 119.002 145.767   7
  -2   6  -8 34.9199 168.158  14
  -2   6  -8 18.4022 228.029   6
  -2  -6  -8 157.969 208.347  13
  -2   6  -7 12387.1 1081.51  10
  -2   6  -7 15122.6 1264.26  14
  -2  -6  -7 14713.4 937.984   7
  -2   6  -7 13839.4 1100.67   7
  -2  -6  -7 14330.7 1236.92  15
  -2   6  -7 15760.7 1386.01   6
  -2  -6  -7 12337.9 1112.37  13
  -2  -6  -7 13130.2 991.621  12
  -2   6  -6 4638.61 650.798  10
  -2  -6  -6 5546.65 717.733  13
  -2  -6  -6 6327.40 769.611  15
  -2   6  -6 6234.09 834.151   6
  -2  -6  -6 4694.30 472.560   7
  -2   6  -6 5778.43 669.937   7
  -2   6  -6 5537.03 734.487  14
  -2  -6  -6 5424.69 585.693  12
  -2  -6  -5 24749.3 1061.22   7
  -2   6  -5 22179.0 1430.72  10
  -2  -6  -5 22696.9 1255.61   9
  -2  -6  -5 25567.3 1536.59  15
  -2   6  -5 23689.2 1302.70   7
  -2   6  -5 23432.8 1501.59  14
  -2   6  -5 27251.1 1695.23   6
  -2  -6  -5 22756.1 1518.82  13
  -2  -6  -5 23770.9 1262.62  12
  -2   6  -4 6903.10 749.345  10
  -2  -6  -4 6330.93 678.763   3
  -2  -6  -4 6270.44 760.266  13
  -2  -6  -4 6876.29 451.631   7
  -2   6  -4 6777.23 780.073   6
  -2   6  -4 6015.55 573.293   7
  -2  -6  -4 8018.23 794.299  15
  -2   6  -4 6947.59 778.765  14
  -2  -6  -4 6661.13 604.903  12
  -2   6  -3 24108.7 1426.15  10
  -2   6  -3 20893.6 1345.77  14
  -2   6  -3 22999.3 1081.99   7
  -2  -6  -3 21904.9 1453.80  13
  -2  -6  -3 22816.9 809.392   7
  -2  -6  -3 21423.7 1078.17   8
  -2  -6  -3 22238.9 1296.94  15
  -2  -6  -3 20013.7 769.301   7
  -2  -6  -3 23058.9 1320.07   3
  -2   6  -3 22291.4 1375.20   6
  -2  -6  -3 22321.0 1138.79  12
  -2  -6  -2 25544.5 1215.73  12
  -2  -6  -2 24560.2 782.750   7
  -2   6  -2 23951.1 1422.77  10
  -2   6  -2 24455.6 1384.72   6
  -2   6  -2 24193.1 1442.23  14
  -2   6  -2 24304.9 1000.70   7
  -2  -6  -2 23679.4 1058.29   8
  -2  -6  -2 24241.0 1031.61   4
  -2  -6  -2 25786.2 1347.08  15
  -2   6  -2 25418.4 1332.26  11
  -2  -6  -2 23540.8 1329.87   3
  -2  -6  -2 24482.7 1532.36  13
  -2  -6  -1 15140.2 896.241  12
  -2   6  -1 14243.8 1000.44  11
  -2   6  -1 15640.5 1117.37  10
  -2  -6  -1 17511.1 1001.45  15
  -2  -6  -1 14329.3 759.899   4
  -2  -6  -1 16150.4 754.674   8
  -2  -6  -1 14995.3 559.162   7
  -2  -6  -1 14059.5 996.606   3
  -2   6  -1 15912.3 1008.10   6
  -2  -6  -1 14851.4 1143.58  13
  -2  -6   0 7544.14 410.278   7
  -2   6   0 8734.92 785.755  11
  -2   6   0 6784.35 728.358  10
  -2   6   0 7739.25 784.024   2
  -2  -6   0 9792.35 800.059   3
  -2  -6   0 8509.59 645.799  15
  -2  -6   0 7881.40 546.576   4
  -2  -6   0 7703.52 472.103   8
  -2   6   0 8640.02 665.174   6
  -2  -6   0 7396.32 795.586  13
  -2  -6   1 7455.68 668.279   1
  -2  -6   1 9087.64 664.834   5
  -2   6   1 7527.02 756.893  11
  -2   6   1 8927.71 826.479  10
  -2  -6   1 7810.54 583.447   4
  -2  -6   1 8483.45 498.044   7
  -2  -6   1 8356.70 480.074   8
  -2  -6   1 9259.21 781.527   3
  -2   6   1 7345.07 782.828   2
  -2  -6   1 8665.24 601.343  15
  -2   6   1 8288.03 582.037   6
  -2  -6   1 9782.29 899.373  13
  -2  -6   2 5141.16 497.335   5
  -2  -6   2 4732.88 539.603   1
  -2   6   2 4999.86 658.194   2
  -2  -6   2 5223.90 439.646   7
  -2  -6   2 5659.88 435.037  15
  -2  -6   2 4827.04 471.326   4
  -2  -6   2 4890.20 584.847   3
  -2  -6   2 5074.67 632.366  13
  -2  -6   3 16651.3 920.059   7
  -2  -6   3 17595.2 1082.55   1
  -2   6   3 19468.0 1338.53   2
  -2  -6   3 18319.0 742.245  15
  -2  -6   3 15828.8 940.704   5
  -2  -6   3 17327.2 1206.67  13
  -2  -6   4 20949.5 1137.88   7
  -2  -6   4 19459.4 1180.94   1
  -2  -6   4 20294.6 680.700  15
  -2   6   4 20387.4 1429.40   2
  -2  -6   4 21917.3 1321.53  13
  -2  -6   4 19521.9 1065.83   5
  -2   6   5 11638.3 484.001   4
  -2  -6   5 11967.5 926.645   1
  -2  -6   5 12629.3 830.946   5
  -2   6   5 13127.1 800.055   8
  -2   6   5 14320.1 1223.05   2
  -2   6   5 12036.6 761.391  16
  -2  -6   5 13161.8 1000.58  13
  -2   6   6 4453.51 346.202   4
  -2  -6   6 4243.57 566.297   1
  -2   6   6 4417.15 522.237   8
  -2   6   6 4301.40 430.111  16
  -2  -6   6 5109.43 539.592   5
  -2   6   6 4866.94 750.271   2
  -2  -6   6 4483.35 562.666  13
  -2   6   7 16778.9 1416.01   2
  -2   6   7 14257.0 817.897  16
  -2  -6   7 14993.1 1102.49   1
  -2  -6   7 14813.9 977.738   5
  -2  -6   7 15450.4 1048.25  13
  -2  -6   8 996.266 287.860   5
  -2   6   8 1021.58 395.497   2
  -2  -6   8 630.710 267.759   1
  -2  -6   8 795.593 247.842  13
  -2   6   9 7238.53 1010.91   2
  -2  -6   9 5074.04 693.954   1
  -2  -6  10 1395.34 364.235   1
  -2   6  10 1769.64 533.905   2
  -2  -6  11 2683.32 544.861   1
  -2   8  -8 1318.77 423.917  10
  -2  -8  -7 1921.60 510.914  13
  -2   8  -7 1709.41 483.563  10
  -2   8  -7 2027.36 539.246   6
  -2  -8  -7 1787.88 484.314  15
  -2  -8  -6-0.29484 163.792  12
  -2   8  -6-154.556 330.215   6
  -2   8  -6 227.132 230.387  10
  -2  -8  -6-166.145 267.025  15
  -2  -8  -6 142.487 237.371  13
  -2   8  -6-65.2098 222.759  14
  -2   8  -5 5382.80 804.597  10
  -2  -8  -5 4986.10 809.185  13
  -2   8  -5 5060.05 793.426   6
  -2   8  -5 4639.38 745.687  14
  -2  -8  -5 5926.52 801.125  15
  -2  -8  -5 5348.53 643.408  12
  -2  -8  -4 2129.21 403.884  12
  -2   8  -4 2070.44 522.858  10
  -2  -8  -4 1397.72 453.212  13
  -2  -8  -4 1744.98 439.786  15
  -2   8  -4 2178.54 498.898  14
  -2   8  -4 2502.93 534.827   6
  -2  -8  -4 2194.36 474.560   3
  -2   8  -3 8613.78 996.723  10
  -2  -8  -3 11168.5 1014.54  15
  -2  -8  -3 10288.5 987.679   3
  -2   8  -3 9544.71 977.232   6
  -2  -8  -3 9833.80 1114.66  13
  -2  -8  -3 9045.35 802.428  12
  -2  -8  -2 3318.54 483.535  12
  -2   8  -2 3887.46 656.345  10
  -2   8  -2 3710.22 583.401  11
  -2  -8  -2 3842.00 570.901  15
  -2   8  -2 4623.77 642.866   6
  -2  -8  -2 3587.31 659.929  13
  -2  -8  -2 3133.46 557.204   3
  -2  -8  -1 2612.10 443.853  15
  -2  -8  -1 2346.35 409.749  12
  -2   8  -1 2216.73 477.859  11
  -2   8  -1 2762.36 561.997  10
  -2  -8  -1 2341.96 522.662  13
  -2  -8  -1 2939.51 525.159   3
  -2   8   0 1813.56 475.258  10
  -2  -8   0 737.935 230.864   5
  -2  -8   0 1038.31 322.438   3
  -2  -8   0 719.667 291.624   1
  -2   8   0 1304.13 421.573  11
  -2  -8   0 1528.48 329.044  15
  -2  -8   0 1208.86 301.969  12
  -2  -8   0 1513.96 461.983  13
  -2   8   1 1647.96 433.321  11
  -2  -8   1 1066.88 264.078   5
  -2  -8   1 1361.44 358.674   1
  -2   8   1 2090.30 518.422   2
  -2  -8   1 1657.49 448.115  13
  -2  -8   1 1576.51 397.475   3
  -2   8   2 3356.04 617.345  11
  -2  -8   2 3723.19 563.862   1
  -2  -8   2 2890.03 533.784   3
  -2  -8   2 3959.34 678.401  13
  -2   8   2 3333.38 642.072   2
  -2   8   3 439.184 303.896  11
  -2  -8   3 351.860 206.872   1
  -2  -8   3 424.110 176.693   3
  -2   8   3 833.298 357.391   2
  -2  -8   3 711.223 333.715  13
  -2   8   4 927.849 400.175   2
  -2   8   4 858.609 323.030  11
  -2  -8   4 1402.41 358.002   1
  -2  -8   4 704.538 344.402  13
  -2  -8   5 7896.12 923.862  13
  -2  -8   5 8692.44 898.921   1
  -2   8   5 10459.4 1228.14   2
  -2  -8   6 1097.27 342.221   1
  -2  -8   6 626.426 294.715  13
  -2   8   6 878.175 417.744   2
  -2  -8   7 4002.65 644.034   1
  -2   8   7 3819.98 785.166   2
  -2  -8   8 125.731 157.585   1
  -2 -10  -1-194.261 273.525   3
  -1   1 -14 698.164 312.848   6
  -1   1 -14 505.110 266.370  15
  -1  -1 -14 954.281 333.752  15
  -1  -1 -13 1680.21 440.111   6
  -1  -1 -13 2684.41 613.381   7
  -1   1 -13 2513.74 485.970  15
  -1  -1 -13 2451.23 513.658  15
  -1   1 -13 2273.23 595.493   7
  -1   1 -13 3303.55 674.179  14
  -1   1 -13 2156.77 540.716   6
  -1   1 -12 10381.1 1140.06   7
  -1  -1 -12 10080.1 1005.29  15
  -1   1 -12 9736.59 905.852  15
  -1   1 -12 10003.1 1095.15   6
  -1  -1 -12 9897.97 1085.58   7
  -1   1 -12 10335.7 1130.04  14
  -1  -1 -12 10354.7 1013.70   6
  -1  -1 -11 2131.06 489.840   7
  -1   1 -11 2313.93 494.701   7
  -1   1 -11 1607.61 347.057  15
  -1  -1 -11 2530.92 475.278  15
  -1   1 -11 2067.79 475.153   6
  -1  -1 -11 3022.05 513.409   6
  -1   1 -10 31653.8 1577.54  15
  -1  -1 -10 33534.8 1133.44   9
  -1   1 -10 33460.9 1476.51   9
  -1  -1 -10 34528.0 1894.15   7
  -1   1 -10 35402.5 1972.75   7
  -1  -1 -10 34439.2 1766.68  15
  -1   1 -10 32768.7 1875.59   6
  -1  -1 -10 35930.6 1774.81   6
  -1   1  -9 13786.4 843.392   9
  -1  -1  -9 14821.8 637.408   9
  -1   1  -9 14847.5 1136.52   6
  -1  -1  -9 14333.2 1020.31   6
  -1  -1  -9 14211.9 1099.27   7
  -1  -1  -9 14423.9 1036.25  15
  -1   1  -9 13666.0 1123.48   7
  -1   1  -9 14580.5 941.534  15
  -1   1  -8 135983. 3723.20   9
  -1  -1  -8 134053. 3306.24   9
  -1  -1  -8 136720. 4077.08  15
  -1  -1  -8 132914. 4198.79   7
  -1   1  -8 132731. 3834.70  15
  -1   1  -8 133502. 4225.50   6
  -1  -1  -8 140755. 4031.42   6
  -1   1  -8 138124. 4314.48   7
  -1  -1  -7 23608.9 1300.61   7
  -1   1  -7 23754.7 1070.35   9
  -1  -1  -7 25157.6 825.334   9
  -1  -1  -7 26023.7 1277.73  15
  -1  -1  -7 27118.2 1250.88   6
  -1   1  -7 25966.4 1399.50   7
  -1   1  -7 24096.7 1133.31  15
  -1   1  -7 24123.4 1337.12   6
  -1   1  -7 25521.7 1263.98   5
  -1  -1  -6 70575.5 2458.17   5
  -1   1  -6 69235.0 2127.73   9
  -1  -1  -6 70806.5 1795.56   9
  -1  -1  -6 70677.0 2321.21   1
  -1  -1  -6 72284.6 2436.81   7
  -1   1  -6 70542.3 2486.33   7
  -1  -1  -6 69705.2 2336.29  15
  -1   1  -6 74485.7 2395.91   1
  -1   1  -6 70659.0 2326.58   5
  -1   1  -6 71062.9 2183.74  15
  -1   1  -6 70747.4 2480.91   6
  -1  -1  -6 71744.5 2268.14   6
  -1  -1  -6 72417.5 2009.68  13
  -1  -1  -5 24706.8 1140.23   7
  -1  -1  -5 24278.6 708.305   9
  -1   1  -5 25091.5 1191.70   7
  -1   1  -5 23583.8 960.631   9
  -1  -1  -5 24404.2 1072.11   1
  -1   1  -5 26583.3 1124.42   1
  -1   1  -5 23902.1 969.088  15
  -1  -1  -5 23983.0 1089.49  15
  -1  -1  -5 25089.6 1025.40   6
  -1   1  -5 25669.2 1208.72   6
  -1  -1  -5 22843.8 874.259  13
  -1   1  -5 24081.7 1057.40   5
  -1  -1  -4 86732.5 2412.33   1
  -1   1  -4 81999.6 2304.66   9
  -1   1  -4 87882.5 2586.09   7
  -1  -1  -4 86248.7 2245.04  13
  -1   1  -4 86624.5 2453.99   1
  -1   1  -4 86882.1 2292.68  15
  -1  -1  -4 82172.6 2435.80  15
  -1  -1  -4 85520.9 2486.81   7
  -1   1  -4 85984.0 2385.31   5
  -1  -1  -3 97507.1 2601.74  15
  -1  -1  -3 98044.3 2547.35   1
  -1   1  -3 97880.2 2433.28  15
  -1   1  -3 95344.5 2508.40   9
  -1   1  -3 97167.7 2674.48   7
  -1   1  -3 100256. 2594.36   1
  -1  -1  -3 97183.4 2596.30   7
  -1   1  -3 97608.6 2593.96  14
  -1  -1  -3 95339.8 2461.68  13
  -1  -1  -3 98702.1 2519.01  12
  -1   1  -3 96426.2 2495.99   5
  -1  -1  -2 50523.1 1368.45   2
  -1   1  -2 48647.5 1432.25   7
  -1   1  -2 46816.0 1379.04   9
  -1   1  -2 49758.7 1399.10   1
  -1  -1  -2 49219.1 1447.28   8
  -1   1  -2 47992.8 1295.01   5
  -1  -1  -2 48767.1 1410.90  15
  -1  -1  -2 48048.4 1356.56   1
  -1   1  -2 50569.8 1412.30  14
  -1  -1  -2 46834.3 1339.13  13
  -1  -1  -2 48328.9 1322.77  12
  -1  -1  -1 80362.4 1972.00   3
  -1  -1  -1 76910.4 1821.75   9
  -1  -1  -1 76003.6 1896.62  16
  -1   1   2 230131. 5198.05   6
  -1   1   2 233164. 5413.90   2
  -1  -1   2 228471. 5410.09   9
  -1  -1   2 233411. 5378.51   5
  -1  -1   2 239423. 5466.83   7
  -1   1   2 221370. 5337.20   7
  -1  -1   2 237892. 5354.06   1
  -1   1   2 236698. 5189.09  16
  -1  -1   2 241936. 5521.22   6
  -1  -1   2 242161. 5417.47  14
  -1   1   2 237093. 5410.62  13
  -1   1   2 227959. 5388.28  12
  -1   1   3 46173.1 1430.54   7
  -1  -1   3 46711.3 1222.03  15
  -1  -1   3 44982.0 1399.91   9
  -1   1   3 46681.0 1439.25   2
  -1  -1   3 45499.1 1411.47   5
  -1  -1   3 46698.4 1515.16   7
  -1   1   3 47604.8 1389.66  13
  -1  -1   3 45620.4 1528.52   6
  -1   1   3 46592.8 1297.15   6
  -1  -1   3 46957.1 1397.12   1
  -1   1   3 46057.2 1415.14  12
  -1   1   4 358369. 8419.90   2
  -1  -1   4 370279. 8392.76   1
  -1  -1   4 366075. 8354.02   9
  -1   1   4 353733. 8484.82   7
  -1  -1   4 368240. 8606.60   7
  -1  -1   4 355472. 8157.90  15
  -1   1   4 368859. 8302.73  13
  -1  -1   4 372374. 8452.65   5
  -1   1   4 351482. 8392.06  12
  -1   1   5 33134.3 1276.91   2
  -1  -1   5 32941.0 1407.74   7
  -1   1   5 32668.3 1268.11  12
  -1  -1   5 33299.9 1246.22   1
  -1  -1   5 31473.7 1176.88   9
  -1   1   5 29598.0 1304.74   7
  -1   1   5 33026.4 1145.81  13
  -1  -1   5 32252.2 1103.36  15
  -1  -1   5 31872.3 1296.26   5
  -1   1   6 103649. 3063.98   2
  -1  -1   6 107110. 3311.72   7
  -1  -1   6 100774. 2869.82   9
  -1  -1   6 108994. 3034.14   1
  -1  -1   6 103912. 2834.90  15
  -1   1   6 104060. 3202.87   7
  -1   1   6 105675. 3066.21  12
  -1  -1   6 105844. 3142.42   5
  -1   1   6 101801. 2812.64  13
  -1   1   7 16858.3 970.415   2
  -1  -1   7 17019.7 851.129   9
  -1  -1   7 16839.8 940.703   1
  -1   1   7 15623.9 1029.56   7
  -1  -1   7 17419.1 860.907  15
  -1   1   7 16190.2 782.508  13
  -1  -1   7 15556.6 551.272  13
  -1   1   8 13794.7 916.071   2
  -1  -1   8 12827.2 761.353   9
  -1  -1   8 12997.8 795.922  15
  -1  -1   8 12501.5 856.658   1
  -1   1   8 12493.0 679.946  13
  -1  -1   8 12298.5 451.314  13
  -1   1   9 22458.5 1281.64   2
  -1  -1   9 21307.3 1067.91   9
  -1  -1   9 21513.1 1225.80   1
  -1   1   9 20921.9 943.530  13
  -1   1  10 11660.6 951.738   2
  -1  -1  10 12150.7 940.552   1
  -1   1  11 8031.31 824.076   2
  -1  -1  11 7954.88 799.102   1
  -1   1  12 5549.54 729.688   2
  -1  -1  12 5881.06 719.285   1
  -1  -1  13 1871.71 444.394   1
  -1   1  13 2139.51 502.529   2
  -1   3 -13 4796.53 866.584   6
  -1   3 -13 5688.60 927.086   7
  -1  -3 -13 4524.06 794.736   7
  -1  -3 -13 4814.97 782.539  15
  -1   3 -13 5216.93 886.916  14
  -1   3 -12 2491.26 601.853   7
  -1  -3 -12 2190.46 507.494   7
  -1  -3 -12 2206.18 528.789  15
  -1   3 -12 2872.02 607.020  14
  -1   3 -12 2719.40 617.459   6
  -1   3 -11 27467.2 1901.76   6
  -1   3 -11 27089.3 1856.42   7
  -1   3 -11 23153.4 1696.71  14
  -1  -3 -11 24706.3 1681.24  15
  -1  -3 -11 26984.9 1717.16   7
  -1  -3 -10 5195.39 721.657  15
  -1  -3 -10 6438.29 772.132   7
  -1   3 -10 7533.74 875.102  14
  -1   3 -10 6290.61 850.639   6
  -1   3 -10 6466.66 853.024   7
  -1   3  -9 7881.53 877.975   7
  -1  -3  -9 8329.67 821.473   7
  -1  -3  -9 9286.05 904.971  15
  -1  -3  -9 8498.34 649.914   6
  -1   3  -9 7877.12 858.219  14
  -1   3  -9 8066.72 924.025   6
  -1  -3  -9 7753.25 675.633  13
  -1  -3  -8 3238.59 426.574  13
  -1  -3  -8 3677.26 193.845   9
  -1  -3  -8 4344.44 590.097  15
  -1  -3  -8 4164.96 556.143   7
  -1   3  -8 4537.93 636.819   7
  -1  -3  -8 4183.25 409.106   6
  -1   3  -8 3569.27 545.302  14
  -1   3  -8 3085.97 557.538   6
  -1   3  -7 21131.4 1189.17   9
  -1  -3  -7 19695.7 700.323   9
  -1  -3  -7 20378.6 1172.40   7
  -1  -3  -7 20592.5 1250.48  15
  -1   3  -7 20414.1 1282.05   7
  -1   3  -7 21282.3 1272.99  14
  -1   3  -7 22364.7 1405.08   6
  -1  -3  -7 22802.1 924.665   6
  -1  -3  -7 19259.3 1074.97  13
  -1   3  -7 20856.2 1139.99   5
  -1   3  -6 13782.4 922.310   9
  -1  -3  -6 14077.6 871.774  13
  -1  -3  -6 13388.7 860.857   7
  -1  -3  -6 15012.2 612.529   9
  -1   3  -6 14082.7 978.129   7
  -1  -3  -6 13534.9 959.146  15
  -1   3  -6 12832.4 1010.15   6
  -1   3  -6 17028.5 1055.52  14
  -1  -3  -6 15663.4 655.687   6
  -1  -3  -6 14188.5 861.930  12
  -1   3  -6 15402.5 895.467   5
  -1   3  -5 32112.5 1298.32   5
  -1  -3  -5 30879.0 1340.39   2
  -1   3  -5 29962.3 1396.77   1
  -1   3  -5 31509.3 1335.74  10
  -1   3  -5 30700.8 1402.38   9
  -1  -3  -5 32406.6 1064.07   9
  -1  -3  -5 31773.7 1300.54   7
  -1   3  -5 30676.4 1430.97   7
  -1   3  -5 33533.0 1472.45  14
  -1   3  -5 30992.4 1550.67   6
  -1  -3  -5 31718.0 941.175   6
  -1  -3  -5 29181.1 1325.64  13
  -1  -3  -5 33426.8 1329.17  12
  -1  -3  -5 32225.5 1467.99  15
  -1   3  -4 86257.1 2517.79   5
  -1  -3  -4 92355.8 2660.25   2
  -1   3  -4 83790.8 2711.21   1
  -1   3  -4 87483.9 2660.25  10
  -1  -3  -4 92751.5 2415.28   9
  -1   3  -4 87744.7 2715.00   7
  -1  -3  -4 90938.0 2534.40   7
  -1  -3  -4 93122.9 2810.38  15
  -1   3  -4 94556.1 2823.33  14
  -1   3  -4 86177.9 2900.19   6
  -1  -3  -4 88703.9 2733.85  13
  -1  -3  -4 89180.3 2584.87  12
  -1   3  -3 249362. 6317.77   1
  -1   3  -3 258648. 6000.30   5
  -1  -3  -3 249433. 6189.01   2
  -1   3  -3 243415. 6241.90  10
  -1  -3  -3 262604. 6094.71   9
  -1   3  -3 250916. 6209.06   7
  -1  -3  -3 256343. 6227.36   8
  -1  -3  -3 265740. 6007.66   7
  -1  -3  -3 252839. 6066.88  16
  -1  -3  -3 261527. 6281.46   3
  -1  -3  -3 270370. 6382.51  15
  -1   3  -3 262626. 6400.32  14
  -1   3  -3 255589. 6488.62   6
  -1  -3  -3 248762. 6358.82  13
  -1  -3  -3 248237. 6109.14  12
  -1   3  -2 177181. 4330.18  11
  -1  -3  -2 173257. 4473.28  10
  -1   3  -2 173894. 4466.56  10
  -1  -3  -2 173858. 4386.10   2
  -1  -3  -2 176410. 4372.76   9
  -1  -3  -2 187059. 4500.22  15
  -1  -3  -2 175417. 4288.04   8
  -1  -3  -2 175549. 4153.15   4
  -1  -3  -2 171251. 4301.87  16
  -1   3  -2 170159. 4266.30   7
  -1   3  -2 179617. 4533.96  14
  -1  -3  -2 171367. 4444.92   3
  -1  -3  -2 176235. 4571.28  13
  -1   3  -2 174455. 4576.00   6
  -1  -3  -2 171393. 4299.23  12
  -1  -3  -1 329170. 7740.46  12
  -1   3  -1 332469. 7905.70   6
  -1   3  -1 341328. 7863.19  11
  -1  -3  -1 323995. 7917.74  10
  -1   3  -1 325152. 7936.86  10
  -1  -3  -1 335010. 7819.06  16
  -1  -3  -1 366584. 7879.49  15
  -1  -3  -1 357027. 7950.66   9
  -1  -3  -1 324807. 7826.31   2
  -1   3  -1 350708. 7991.63  14
  -1  -3  -1 337573. 7603.84   4
  -1  -3  -1 345485. 7624.26   8
  -1  -3  -1 332824. 7894.54   3
  -1  -3  -1 331610. 7946.10  14
  -1   3  -1 323683. 7575.83   7
  -1  -3  -1 332868. 8043.06  13
  -1  -3   0 79613.1 1924.63   7
  -1  -3   0 79305.8 2228.75  16
  -1   3   0 76825.1 2283.14  10
  -1  -3   0 75502.5 2245.02  10
  -1  -3   0 78284.1 2312.20   9
  -1  -3   0 77600.9 2018.03   4
  -1  -3   0 71803.2 2228.56  14
  -1   3   0 75133.3 2110.55   6
  -1  -3   0 74034.1 2192.93   2
  -1  -3   0 73757.5 2210.51   3
  -1   3   0 77555.4 2300.61   2
  -1  -3   0 79892.2 2110.64  15
  -1   3   0 73663.6 2284.70  13
  -1  -3   0 79534.7 2347.19  13
  -1  -3   1 51398.2 1704.55  14
  -1  -3   1 53821.8 1575.12   5
  -1   3   1 52659.7 1749.71  10
  -1  -3   1 52614.0 1686.56  10
  -1  -3   1 56466.8 1840.39   9
  -1  -3   1 52338.4 1544.45   4
  -1   3   1 51193.9 1436.48   6
  -1  -3   1 53714.5 1725.21  16
  -1   3   1 52202.3 1756.38   2
  -1   3   1 54226.5 1604.74  16
  -1  -3   1 51505.8 1689.96   2
  -1  -3   1 54293.8 1491.51   7
  -1  -3   1 53569.8 1760.31  13
  -1   3   1 51748.7 1788.93  13
  -1  -3   2 80213.2 2209.41   5
  -1  -3   2 81725.5 2338.53  11
  -1  -3   2 80661.8 2295.05   1
  -1  -3   2 75961.4 2280.57  10
  -1  -3   2 78413.0 2216.91   4
  -1  -3   2 80330.3 2476.34   9
  -1   3   2 79301.7 1939.57   4
  -1   3   2 79799.6 2435.43   2
  -1   3   2 78167.7 2083.41   8
  -1  -3   2 80622.9 2394.08  16
  -1   3   2 81813.4 2159.93  16
  -1  -3   2 79013.8 2208.17   7
  -1   3   2 79639.7 2309.78   3
  -1  -3   2 78426.2 2348.35   2
  -1  -3   2 76402.4 2344.97  14
  -1   3   2 81910.6 2476.69  13
  -1   3   3 13888.2 789.450  12
  -1  -3   3 13880.2 674.271   5
  -1  -3   3 13366.1 819.381   9
  -1   3   3 13287.2 800.940   2
  -1  -3   3 13604.6 721.313   1
  -1  -3   3 13905.9 722.778  11
  -1   3   3 13089.7 670.844   8
  -1   3   3 13591.8 547.255   4
  -1   3   3 13201.5 598.863  16
  -1  -3   3 13971.4 798.560  16
  -1  -3   3 12960.7 716.636   7
  -1   3   3 12811.3 743.840   3
  -1  -3   3 14148.0 784.652  14
  -1   3   3 14408.3 832.383  13
  -1   3   4 12794.1 787.678  12
  -1  -3   4 12292.7 684.600  11
  -1   3   4 13923.5 847.489   2
  -1  -3   4 10984.8 770.922   9
  -1  -3   4 11906.1 708.915   1
  -1  -3   4 11385.1 759.823  16
  -1   3   4 11737.9 717.674   8
  -1   3   4 11893.2 579.555   4
  -1  -3   4 12269.8 764.636   7
  -1   3   4 12099.1 568.882  16
  -1  -3   4 12350.8 442.638  15
  -1   3   4 11789.2 765.713   3
  -1  -3   4 11377.5 748.674  14
  -1   3   4 12357.0 789.262  13
  -1  -3   4 11380.9 644.625   5
  -1   3   5 35756.7 1501.27  12
  -1  -3   5 33562.0 1324.66   5
  -1   3   5 37189.6 1576.47   2
  -1  -3   5 34020.4 1514.72   9
  -1   3   5 31501.7 1434.53   8
  -1  -3   5 34400.6 1395.74   1
  -1   3   5 34096.8 1158.22  16
  -1  -3   5 35474.7 1023.35  15
  -1  -3   5 34162.4 1508.67   7
  -1   3   5 31397.0 1471.52   3
  -1  -3   5 34298.2 1470.33  14
  -1   3   5 33621.5 1467.46  13
  -1   3   6 25585.3 1331.13   2
  -1  -3   6 23464.9 846.996  15
  -1   3   6 21481.3 1241.62   8
  -1  -3   6 22829.7 1275.59   7
  -1  -3   6 24057.9 1172.04   1
  -1   3   6 23872.0 1288.72   3
  -1   3   6 23695.0 1210.15  13
  -1  -3   6 24055.1 1141.81   5
  -1   3   6 24670.0 972.363  16
  -1   3   7 99554.5 3190.86   2
  -1   3   7 87902.8 2591.34  16
  -1  -3   7 88518.3 2917.16   1
  -1   3   7 88970.3 2922.51  13
  -1  -3   7 86994.3 2393.76  13
  -1  -3   7 90966.2 2904.45   5
  -1  -3   7 92091.8 2465.97  15
  -1  -3   8 20992.1 918.759  15
  -1  -3   8 20333.2 1180.46   1
  -1   3   8 23509.7 1352.57   2
  -1   3   8 20114.3 990.545  16
  -1  -3   8 21204.3 1213.13   5
  -1  -3   8 18986.6 743.632  13
  -1   3   9 38027.6 1881.80   2
  -1  -3   9 35118.6 1689.27   1
  -1  -3   9 32160.6 956.876  13
  -1   3   9 35355.7 1430.52  16
  -1  -3   9 35361.7 1377.59  15
  -1   3  10 21923.2 1430.64   2
  -1  -3  10 20020.9 1278.52   1
  -1   3  10 18169.8 1036.50  16
  -1   3  11 17746.6 1058.06  16
  -1   3  11 19394.5 1422.80   2
  -1  -3  11 20737.4 1356.96   1
  -1  -3  12 5023.24 696.040   1
  -1   3  12 5669.10 796.812   2
  -1   3  13 4426.97 724.048   2
  -1  -3  13 4158.93 656.851   1
  -1   5 -12 914.598 321.399  10
  -1   5 -12 1652.31 522.481   7
  -1   5 -11 6088.57 745.091  10
  -1   5 -11 7182.08 976.198   7
  -1  -5 -11 7806.63 892.360   7
  -1  -5 -11 7847.25 1009.78  15
  -1   5 -11 7179.19 983.994  14
  -1   5 -11 6595.12 1012.44   6
  -1   5 -10 3823.11 569.684  10
  -1   5 -10 4650.49 752.928   7
  -1  -5 -10 4102.63 615.490  13
  -1   5 -10 4976.66 779.656  14
  -1  -5 -10 4162.58 694.926  15
  -1  -5 -10 3696.66 576.900   7
  -1   5 -10 3341.53 663.162   6
  -1   5  -9 9457.73 888.231  10
  -1   5  -9 9933.08 1018.88   7
  -1  -5  -9 10893.0 928.585   7
  -1  -5  -9 11311.6 1113.51  15
  -1   5  -9 9152.03 1015.98  14
  -1   5  -9 10614.4 1175.98   6
  -1  -5  -9 9407.42 931.401  13
  -1  -5  -8 9543.09 797.955   7
  -1   5  -8 9174.74 842.157  10
  -1   5  -8 8901.30 901.825   7
  -1  -5  -8 10303.1 1025.41  15
  -1  -5  -8 10002.7 862.455  12
  -1   5  -8 9585.70 988.152  14
  -1   5  -8 9883.30 1077.59   6
  -1  -5  -8 8787.99 858.940  13
  -1   5  -7 5436.02 665.461   7
  -1   5  -7 5635.21 585.873   5
  -1   5  -7 5050.19 614.718  10
  -1  -5  -7 6209.38 604.080   7
  -1  -5  -7 6419.43 766.687  15
  -1   5  -7 6449.52 769.839  14
  -1   5  -7 5191.86 749.516   6
  -1  -5  -7 5462.84 609.478  12
  -1  -5  -7 5063.52 640.183  13
  -1   5  -6 14386.9 868.396   5
  -1   5  -6 13438.2 1151.48   6
  -1   5  -6 15043.5 1041.65  10
  -1  -5  -6 15594.3 875.087   9
  -1   5  -6 15008.6 1056.69   7
  -1  -5  -6 13953.7 845.420   7
  -1  -5  -6 15414.6 1146.59  15
  -1   5  -6 15425.7 1147.32  14
  -1  -5  -6 12326.6 999.841  13
  -1  -5  -6 13663.1 929.056  12
  -1   5  -5 22681.2 1295.97  10
  -1  -5  -5 24392.0 1173.47   9
  -1   5  -5 22962.4 1392.97  14
  -1  -5  -5 19941.8 1297.83  13
  -1  -5  -5 24059.3 1046.39   7
  -1   5  -5 22161.7 1233.72   7
  -1  -5  -5 24212.6 1410.62  15
  -1   5  -5 22026.1 1443.42   6
  -1  -5  -5 24777.3 1234.51  12
  -1   5  -4 24507.6 1379.27  14
  -1  -5  -4 20377.3 1022.12  16
  -1   5  -4 21376.8 1234.04  10
  -1  -5  -4 22577.8 1155.28   9
  -1  -5  -4 25672.6 1359.18  15
  -1  -5  -4 22081.5 897.338   7
  -1   5  -4 21390.5 1116.11   7
  -1   5  -4 21044.5 1324.15   6
  -1  -5  -4 22002.9 1205.93   3
  -1  -5  -4 20997.0 1298.16  13
  -1  -5  -4 22349.5 1119.89  12
  -1   5  -3 32522.8 1553.46  10
  -1  -5  -3 33776.5 1392.58  12
  -1  -5  -3 34269.6 1513.34   9
  -1  -5  -3 32128.9 1359.45  16
  -1  -5  -3 33231.4 1056.75   7
  -1   5  -3 33360.2 1626.81   6
  -1   5  -3 32538.6 1327.10   7
  -1  -5  -3 34379.2 1525.66   3
  -1  -5  -3 35670.8 1589.54  15
  -1   5  -3 30110.8 1556.03  14
  -1  -5  -3 33454.9 1664.30  13
  -1  -5  -2 61920.9 2071.12  12
  -1   5  -2 64076.5 1909.02   7
  -1   5  -2 61358.1 2180.03  11
  -1   5  -2 59663.9 2282.32  10
  -1  -5  -2 65121.9 2338.30   9
  -1  -5  -2 60436.5 1872.87   8
  -1  -5  -2 62056.1 1824.08   4
  -1  -5  -2 62884.0 1587.30   7
  -1  -5  -2 69334.1 2280.25  15
  -1  -5  -2 61517.7 2110.90  16
  -1  -5  -2 60667.4 2191.82   3
  -1   5  -2 64064.1 2305.66   6
  -1  -5  -2 58912.2 1578.41   7
  -1   5  -2 63714.7 2360.16  14
  -1  -5  -2 65708.5 2473.72  13
  -1  -5  -1 52226.1 1839.16  12
  -1   5  -1 50960.1 1971.30  11
  -1  -5  -1 55580.3 2133.96   9
  -1   5  -1 57920.6 2150.96  14
  -1   5  -1 50722.2 2040.93  10
  -1  -5  -1 52873.0 1612.33   4
  -1  -5  -1 54670.5 1585.81   8
  -1   5  -1 54367.1 1965.71   6
  -1  -5  -1 53475.7 1937.92  16
  -1  -5  -1 50656.9 1348.98   7
  -1   5  -1 52981.3 1542.40   7
  -1  -5  -1 57894.9 1950.53  15
  -1  -5  -1 52937.7 1966.50   3
  -1  -5  -1 56195.3 2216.15  13
  -1  -5   0 14395.8 553.531   7
  -1   5   0 14500.4 963.904  10
  -1  -5   0 13952.5 685.302   4
  -1  -5   0 15835.1 827.060  15
  -1  -5   0 14278.6 885.506   2
  -1  -5   0 13649.9 584.394   8
  -1   5   0 13815.3 918.285  11
  -1  -5   0 13234.6 853.687  16
  -1   5   0 15123.4 980.422   2
  -1  -5   0 14074.5 885.974   3
  -1   5   0 15481.1 824.753   6
  -1  -5   0 15053.2 1019.08  13
  -1  -5   1 36692.0 1395.85   5
  -1   5   1 41407.3 1747.01  10
  -1  -5   1 36810.3 1352.40   4
  -1  -5   1 40130.7 1399.91  15
  -1  -5   1 38247.2 1227.48   7
  -1   5   1 38106.4 1721.57   2
  -1  -5   1 37615.0 1611.40   3
  -1   5   1 39365.4 1347.93   6
  -1  -5   1 42388.2 1795.03  13
  -1  -5   1 37645.8 1561.68   1
  -1  -5   2 37630.4 1552.79   1
  -1  -5   2 33422.4 1356.09   4
  -1  -5   2 35470.2 1364.69   5
  -1   5   2 36034.8 1701.87   2
  -1   5   2 36108.5 1456.47  16
  -1  -5   2 36693.0 1305.46   7
  -1  -5   2 38903.5 1266.65  15
  -1  -5   2 37621.6 1668.25  13
  -1  -5   3 37280.5 1434.48   5
  -1  -5   3 39973.5 1633.61   1
  -1   5   3 37786.1 1122.04   4
  -1   5   3 37551.1 1461.55  16
  -1   5   3 41880.7 1862.77   2
  -1  -5   3 37317.3 1494.87   4
  -1  -5   3 38905.8 1476.02   7
  -1  -5   3 40160.8 1725.46  13
  -1   5   4 7031.50 411.907   4
  -1   5   4 6422.49 714.510   2
  -1   5   4 7074.94 532.871   8
  -1  -5   4 6717.04 624.280   1
  -1   5   4 6370.64 516.546  16
  -1  -5   4 6877.64 627.812  13
  -1  -5   4 6215.79 565.639   7
  -1  -5   4 6784.95 528.945   5
  -1  -5   5 15661.9 1006.18   7
  -1  -5   5 16759.3 1051.48   1
  -1   5   5 16921.8 1218.60   2
  -1   5   5 16504.1 777.348   4
  -1   5   5 15778.9 942.237   8
  -1   5   5 16391.6 850.352  16
  -1  -5   5 15955.7 553.185  15
  -1  -5   5 16319.4 989.951  13
  -1  -5   5 16433.0 894.405   5
  -1  -5   6 41716.6 1622.02   5
  -1   5   6 37308.1 1469.89   4
  -1   5   6 40377.4 1770.50   8
  -1  -5   6 39597.8 1801.17   1
  -1   5   6 39692.7 1481.87  16
  -1  -5   6 41492.1 1684.82  13
  -1   5   7 36848.7 1986.05   2
  -1   5   7 33623.3 1416.23   4
  -1   5   7 31182.9 1304.49  16
  -1  -5   7 33839.9 1663.52   1
  -1  -5   7 32015.0 1435.09  13
  -1  -5   7 34804.1 1514.13   5
  -1   5   8 8947.15 971.896   2
  -1  -5   8 7961.27 790.303   1
  -1   5   8 8205.44 691.693   4
  -1   5   8 7844.64 588.703  16
  -1  -5   8 7910.19 619.568  13
  -1  -5   8 7943.33 714.110   5
  -1   5   9 4786.37 562.963   4
  -1   5   9 5459.17 795.173   2
  -1  -5   9 5825.42 638.641   5
  -1  -5   9 6185.85 718.142   1
  -1   5  10 4484.34 588.009   4
  -1   5  10 5127.46 820.556   2
  -1  -5  10 3693.46 584.961   1
  -1   5  11 3716.34 699.277   2
  -1  -5  11 2560.59 498.424   1
  -1   7 -11 714.670 342.958  10
  -1   7 -11 806.715 399.664   7
  -1  -7 -11 669.259 360.702  13
  -1   7 -10 978.711 346.358  10
  -1  -7 -10 1281.07 396.280  13
  -1   7 -10 1243.88 439.522   7
  -1  -7  -9 3867.13 730.069  15
  -1  -7  -9 4936.21 687.123  12
  -1   7  -9 6866.19 904.970   7
  -1   7  -9 5235.36 745.016  10
  -1   7  -9 7889.40 1105.97   6
  -1   7  -9 5695.06 883.397  14
  -1  -7  -9 5224.47 809.068  13
  -1  -7  -8 863.380 289.771  12
  -1   7  -8 1610.11 405.089  10
  -1   7  -8 1383.88 407.567   7
  -1   7  -8 1299.76 436.105  14
  -1  -7  -8 1144.37 392.376  15
  -1   7  -8 679.742 367.074   6
  -1  -7  -8 1194.22 396.030  13
  -1   7  -7 12396.2 1120.50  10
  -1   7  -7 10923.3 1003.14   7
  -1  -7  -7 12854.6 1214.13  15
  -1  -7  -7 11638.6 1165.75  13
  -1  -7  -7 10790.7 943.471  12
  -1   7  -7 12140.0 1278.32   6
  -1   7  -7 12248.3 1217.93  14
  -1   7  -6 5815.32 817.462  14
  -1   7  -6 4065.19 662.316  10
  -1   7  -6 5494.97 669.251   7
  -1  -7  -6 5001.39 612.619  12
  -1  -7  -6 4967.98 733.129  15
  -1   7  -6 4373.50 748.669   6
  -1  -7  -6 4174.95 703.532  13
  -1  -7  -5 2413.21 426.899  12
  -1   7  -5 2324.97 483.164  10
  -1  -7  -5 2179.17 466.044  15
  -1   7  -5 1881.82 366.020   7
  -1   7  -5 1803.52 441.261  14
  -1   7  -5 1670.78 426.085   6
  -1  -7  -5 2263.72 487.448  13
  -1  -7  -4 326.712 158.626  12
  -1   7  -4 574.280 263.215  10
  -1   7  -4 271.610 190.680   6
  -1  -7  -4 596.428 241.903  15
  -1   7  -4 387.809 176.982   7
  -1   7  -4 190.852 144.283  14
  -1  -7  -4 493.031 293.934  13
  -1  -7  -4 296.501 178.236   3
  -1   7  -3 584.001 267.505  10
  -1  -7  -3 759.577 232.970  12
  -1  -7  -3 1015.96 303.411  15
  -1   7  -3 887.230 211.986   7
  -1   7  -3 619.023 262.498  14
  -1   7  -3 1081.64 308.252   6
  -1  -7  -3 693.611 300.671  13
  -1  -7  -3 876.840 289.963   3
  -1  -7  -2 6672.51 632.331  12
  -1   7  -2 6673.53 723.908  11
  -1   7  -2 7217.25 813.027  10
  -1  -7  -2 6714.11 699.031  15
  -1  -7  -2 5683.23 687.874   3
  -1   7  -2 6779.25 724.681   6
  -1  -7  -2 6871.88 849.966  13
  -1  -7  -1 980.348 265.793  12
  -1   7  -1 1215.71 332.603  11
  -1   7  -1 861.025 314.739  10
  -1  -7  -1 1196.30 286.985  15
  -1   7  -1 1262.29 318.705   6
  -1  -7  -1 1220.49 321.377   3
  -1  -7  -1 1226.10 400.558  13
  -1  -7   0 7247.65 671.887  12
  -1   7   0 6363.20 747.537  11
  -1   7   0 6574.39 786.084  10
  -1   7   0 6612.41 783.720   2
  -1  -7   0 6960.92 725.820   3
  -1  -7   0 7103.03 649.878  15
  -1  -7   0 7021.21 845.373  13
  -1  -7   1 16297.0 1134.35   3
  -1  -7   1 16367.1 1121.63   1
  -1  -7   1 15680.6 924.733   5
  -1   7   1 14518.7 1178.22  11
  -1   7   1 17290.6 1290.36   2
  -1  -7   1 17636.6 983.380  15
  -1  -7   1 15726.1 1261.85  13
  -1   7   2 2130.00 476.978   2
  -1   7   2 2183.58 472.927  11
  -1  -7   2 2061.41 317.754   5
  -1  -7   2 2183.01 308.729  15
  -1  -7   2 2530.29 359.280   4
  -1  -7   2 2069.17 399.170   1
  -1  -7   2 2059.53 405.713   3
  -1  -7   2 2627.66 512.356  13
  -1   7   3 15615.9 1287.29  11
  -1  -7   3 16976.3 1161.09   1
  -1   7   3 17123.7 1350.02   2
  -1  -7   3 16794.0 815.054  15
  -1  -7   3 16328.8 1252.33  13
  -1  -7   3 17256.3 952.417   5
  -1  -7   4 2126.12 327.207   5
  -1   7   4 1811.16 457.967   2
  -1  -7   4 2019.35 403.376   1
  -1  -7   4 1820.75 419.843  13
  -1  -7   5 11161.8 956.719   1
  -1   7   5 10838.6 1135.43   2
  -1   7   5 9529.40 763.597  16
  -1  -7   5 10239.3 951.192  13
  -1   7   6 4197.82 751.824   2
  -1  -7   6 3392.02 542.836   1
  -1   7   6 4506.49 501.782  16
  -1  -7   6 3816.81 561.250  13
  -1  -7   7 2037.79 437.612   1
  -1   7   7 1355.82 486.728   2
  -1  -7   7 2241.64 437.098  13
  -1  -7   8 1108.21 341.616   1
  -1   7   8 289.771 355.697   2
  -1   7   9 527.176 347.096   2
  -1  -7   9 271.697 180.843   1
  -1  -9  -6 632.454 308.861  15
  -1  -9  -5 1339.46 436.540  15
  -1   9  -4 672.277 352.523  10
  -1  -9  -4 524.356 261.108  15
  -1  -9  -4 349.821 211.226   3
  -1  -9  -3 208.192 192.196  12
  -1   9  -3 15.0637 185.084  10
  -1  -9  -3-25.4455 142.748  15
  -1  -9  -3 423.254 272.686   3
  -1   9  -2 805.832 338.989  10
  -1  -9  -2 1314.49 342.197  12
  -1  -9  -2 1175.98 329.123   3
  -1  -9  -2 1183.46 443.009  13
  -1  -9  -1 550.762 239.605  12
  -1   9  -1 1214.53 397.214  11
  -1  -9  -1 535.186 238.954   3
  -1  -9  -1 598.303 359.937  13
  -1  -9   0 907.527 293.366  12
  -1   9   0 1198.10 405.107  11
  -1  -9   0 1575.22 403.340   1
  -1  -9   0 1574.68 434.977   3
  -1  -9   0 1636.99 491.478  13
  -1  -9   1 1865.35 409.390  12
  -1   9   1 2317.37 559.573  11
  -1  -9   1 2034.00 538.033  13
  -1  -9   1 1689.05 423.785   1
  -1  -9   1 2085.75 475.460   3
  -1  -9   2 159.136 142.978   1
  -1   9   2 248.217 218.567  11
  -1  -9   2 262.780 205.157   3
  -1  -9   2 171.526 242.252  13
  -1   9   2 60.3599 226.761   2
  -1   9   3 656.757 335.830  11
  -1  -9   3 413.403 224.916   1
  -1  -9   3 426.225 231.725   3
  -1  -9   3 346.950 224.179  13
  -1   9   3 733.177 379.063   2
  -1  -9   4-60.8714 193.168  13
  -1   9   4 930.974 427.175   2
  -1  -9   4 29.1475 196.887   3
  -1  -9   4 735.784 300.869   1
  -1  -9   5 2174.81 501.502   1
  -1  -9   5 1520.47 424.445   3
  -1   9   5 2973.21 690.541   2
  -1  -9   5 2178.96 525.892  13
   0   0 -15 170.541 227.394  15
   0   0 -14 8456.96 942.425  15
   0   0 -14 10494.0 1165.95   6
   0   0 -13 78.5099 195.735   7
   0   0 -13 87.3485 174.600  15
   0   0 -13 148.632 175.494   6
   0   0 -12 27924.2 1886.25   7
   0   0 -12 27656.4 1653.02  15
   0   0 -12 30339.4 1855.70   6
   0   0 -11 299.353 153.754   9
   0   0 -11 28.9048 118.772  15
   0   0 -11 39.0786 138.934   7
   0   0 -11 413.323 234.095   6
   0   0 -10 113342. 3242.91   9
   0   0 -10 116352. 4056.40   7
   0   0 -10 111969. 3670.12  15
   0   0 -10 118153. 3939.01   6
   0   0  -9-21.3605 91.5772   9
   0   0  -9 5.09079 94.0862  15
   0   0  -9-46.0486 212.682   7
   0   0  -9 68.5175 142.027   6
   0   0  -8 64154.6 1991.39   9
   0   0  -8 63900.9 2513.09   7
   0   0  -8 59305.4 2241.37  15
   0   0  -8 68206.0 2469.93   6
   0   0  -7 538.117 200.506   5
   0   0  -7 241.731 95.4636   9
   0   0  -7 34.8024 136.110   7
   0   0  -7 79.6995 124.273  15
   0   0  -7 700.126 214.452   6
   0   0  -6 8594.24 635.525   1
   0   0  -6 7633.87 458.631   9
   0   0  -6 8377.69 675.140   7
   0   0  -6 8062.90 575.011  15
   0   0  -6 6487.17 571.417   6
   0   0  -6 7491.87 611.049   5
   0   0  -5 47.5440 90.0418   5
   0   0  -5 33.8494 53.3690   9
   0   0  -5 200.994 142.340   7
   0   0  -5 241.390 128.866   6
   0   0  -5 117.832 109.650   1
   0   0  -4 80619.0 2373.47   7
   0   0  -4 79680.2 2273.23   1
   0   0  -4 80117.8 2049.13   9
   0   0  -4 77929.5 2200.99  15
   0   0  -4 81858.6 2308.46   6
   0   0  -4 77301.0 2299.59   5
   0   0  -3 10.0163 33.2695   1
   0   0  -3 36.8736 40.9936   5
   0   0  -3 130.344 46.0774   9
   0   0  -3 67.5704 76.0197   7
   0   0  -3 44.5278 51.5438  15
   0   0  -3 27.4641 37.1825   6
   0   0  -2 18862.1 546.200   9
   0   0  -2 18116.1 671.965   7
   0   0  -2 16722.7 589.437  15
   0   0  -2 18006.4 642.631   6
   0   0  -2 18000.8 647.020   5
   0   0   2 11559.9 378.982   9
   0   0   2 10235.8 481.308   7
   0   0   2 11349.8 435.560  15
   0   0   3 172.901 57.8985  15
   0   0   3 25.9266 25.4096   9
   0   0   3 63.2579 52.2537   1
   0   0   3 209.330 86.9857   7
   0   0   3 59.5446 18.8547  13
   0   0   4 79248.1 2033.51   9
   0   0   4 78817.7 2381.15   7
   0   0   4 81054.1 2254.05   1
   0   0   4 79300.2 2199.05  15
   0   0   4 81272.2 1943.04  13
   0   0   5 89.3190 90.0482   1
   0   0   5 282.832 147.003   7
   0   0   5 134.637 68.7510   9
   0   0   5 58.4542 67.4263  15
   0   0   5 163.655 56.2044  13
   0   0   6 7600.96 552.902  15
   0   0   6 7514.42 685.135   8
   0   0   6 7716.40 654.508   7
   0   0   6 8654.42 601.797   1
   0   0   6 8073.74 604.838  12
   0   0   6 7684.73 364.566  13
   0   0   7 17.7386 86.9394  15
   0   0   7 131.333 57.3146  13
   0   0   8 64180.4 2314.36   1
   0   0   9 322.119 189.134   1
   0   0  10 114727. 3729.35   1
   0   0  11 255.582 202.563   1
   0   0  12 31704.3 1818.86   2
   0   0  12 32849.4 1823.26   1
   0   0  13-208.082 217.650   2
   0   0  13-25.1322 148.885   1
   0  -2 -14 2622.73 612.033   7
   0  -2 -14 2982.66 627.123  15
   0   2 -14 3726.71 762.370   6
   0   2 -13 3086.03 671.369   7
   0  -2 -13 3748.72 693.281   7
   0  -2 -13 3097.33 618.588  15
   0   2 -13 3546.92 702.531  14
   0   2 -13 2552.37 592.881   6
   0  -2 -12 15915.8 1349.61   7
   0   2 -12 13822.9 1324.54   6
   0   2 -12 11689.1 1239.05   7
   0   2 -12 12486.1 985.325  15
   0  -2 -12 14441.0 1247.87  15
   0   2 -12 16353.9 1440.91  14
   0   2 -11 505.507 201.831   9
   0   2 -11 649.756 278.491   7
   0  -2 -11 606.614 241.744   6
   0   2 -11 781.064 237.798  15
   0  -2 -11 1009.00 328.020  15
   0  -2 -11 941.578 329.204   7
   0   2 -11 867.717 327.084  14
   0   2 -11 442.105 231.762   6
   0   2 -10 11883.9 915.868   9
   0   2 -10 14211.8 1212.48   7
   0   2 -10 12092.4 855.468  15
   0  -2 -10 12387.0 1068.07   7
   0  -2 -10 11271.4 1023.11  15
   0   2 -10 14181.0 1189.48  14
   0   2 -10 12707.2 1151.51   6
   0  -2 -10 13033.8 964.494   6
   0   2  -9 16160.3 1239.00   7
   0   2  -9 15356.7 922.952  15
   0   2  -9 17170.7 1051.72   9
   0  -2  -9 16471.0 650.959   9
   0  -2  -9 17503.3 1201.54   7
   0  -2  -9 16884.7 1171.70  15
   0   2  -9 18180.3 1270.88  14
   0   2  -9 15464.2 1221.29   6
   0  -2  -9 19315.9 1093.48   6
   0   2  -8 24872.9 1297.34   9
   0  -2  -8 27906.5 902.128   9
   0   2  -8 28379.8 1590.99   7
   0  -2  -8 28244.6 1492.68   7
   0   2  -8 25969.5 1179.53  15
   0  -2  -8 27559.7 1470.91  15
   0   2  -8 28760.6 1543.10  14
   0   2  -8 26989.8 1572.24   6
   0  -2  -8 29173.6 1303.56   6
   0  -2  -7 114536. 3547.66   7
   0   2  -7 113416. 3402.04   9
   0  -2  -7 117050. 2814.60   9
   0   2  -7 111270. 3692.35   7
   0   2  -7 115048. 3480.16   5
   0   2  -7 113773. 3156.50  15
   0  -2  -7 109419. 3536.79  15
   0   2  -7 117151. 3635.77  14
   0   2  -7 117414. 3774.96   6
   0  -2  -7 118170. 3276.24   6
   0  -2  -7 119941. 3276.46  13
   0   2  -6 11004.0 735.626   9
   0   2  -6 11817.2 619.272  15
   0   2  -6 11915.0 807.276   1
   0  -2  -6 10620.1 776.337  15
   0   2  -6 11504.9 848.482   7
   0  -2  -6 11222.0 770.867   7
   0  -2  -6 12132.8 652.546   6
   0   2  -6 12312.6 841.071  14
   0   2  -6 11636.9 878.519   6
   0  -2  -6 11029.7 750.385   1
   0  -2  -6 11986.7 700.203  13
   0  -2  -6 11035.4 737.045  12
   0   2  -6 11635.2 750.185   5
   0  -2  -5 142623. 3909.42   7
   0  -2  -5 150337. 3627.91   6
   0   2  -5 144294. 4082.57   7
   0   2  -5 138620. 3908.63   9
   0   2  -5 141585. 3970.05   1
   0  -2  -5 143984. 3922.82   1
   0  -2  -5 148112. 4036.64  15
   0   2  -5 149056. 4200.72   6
   0   2  -5 151457. 4071.48  14
   0  -2  -5 147660. 3845.35  13
   0  -2  -5 145093. 3901.04  12
   0   2  -5 148733. 3893.86   5
   0  -2  -4 29420.4 1159.90   2
   0   2  -4 27988.4 1166.41   1
   0   2  -4 25779.6 1136.87   9
   0   2  -4 28587.6 1224.26   7
   0  -2  -4 29083.2 1109.47   7
   0  -2  -4 28184.1 1109.20  12
   0  -2  -4 29228.4 1216.72  15
   0   2  -4 30865.5 1240.00  14
   0   2  -4 28618.8 1291.74   6
   0  -2  -4 30182.1 895.358   6
   0  -2  -4 27621.3 1109.10  13
   0   2  -4 29642.2 1119.17   5
   0   2  -3 139564. 3571.51   5
   0  -2  -3 146120. 3664.04   2
   0   2  -3 141531. 3688.11   1
   0   2  -3 142892. 3601.30  10
   0   2  -3 142818. 3730.34   9
   0   2  -3 139310. 3701.16   7
   0  -2  -3 145244. 3539.15   7
   0  -2  -3 153576. 3774.58  15
   0   2  -3 145436. 3748.01  14
   0   2  -3 138019. 3832.23   6
   0  -2  -3 139235. 3672.79  13
   0  -2  -3 145733. 3619.70  12
   0   2  -2 108963. 2763.78   5
   0   2  -2 108856. 2898.78   1
   0  -2  -2 111085. 2890.08  10
   0  -2  -2 112965. 2876.64   2
   0   2  -2 109021. 2857.62  10
   0   2  -2 108937. 2958.96   9
   0  -2  -2 114115. 2738.41  16
   0  -2  -2 112646. 2827.06   8
   0  -2  -2 111393. 2680.98   7
   0   2  -2 112258. 2862.39   7
   0  -2  -2 116511. 2946.54  15
   0   2  -2 115287. 2957.32  14
   0   2  -2 109314. 3003.42   6
   0  -2  -2 115828. 2886.17   3
   0  -2  -2 104136. 2925.30  13
   0  -2  -2 113685. 2837.02  12
   0  -2  -1 129197. 3200.26  12
   0   2  -1 130607. 3226.76  11
   0  -2  -1 130976. 3281.65  10
   0   2  -1 127057. 3256.34  10
   0   2  -1 128685. 3343.13   9
   0  -2  -1 137196. 3247.32   3
   0  -2  -1 129188. 3242.25   2
   0  -2  -1 130910. 3167.41  16
   0  -2  -1 136734. 3027.43   4
   0   2  -1 133228. 3318.19  14
   0  -2  -1 132179. 3077.46   8
   0   2  -1 132456. 3119.52   7
   0   2  -1 127326. 3287.94   6
   0  -2  -1 126313. 3326.22  13
   0   2   0 384410. 8767.43  10
   0  -2   0 378646. 8744.02  10
   0  -2   0 416674. 8844.98   9
   0  -2   0 389200. 8523.92   4
   0   2   0 384456. 8773.84  14
   0  -2   0 364087. 8726.91   2
   0   2   0 379889. 8714.66  16
   0  -2   0 382726. 8700.39  16
   0   2   0 369408. 8740.37   2
   0   2   0 383427. 8628.69   6
   0  -2   0 421527. 8837.37  13
   0  -2   0 387335. 8758.42  14
   0  -2   1 123866. 3146.67   1
   0  -2   1 127132. 3009.60   5
   0  -2   1 124598. 3137.14  11
   0   2   1 131381. 3211.62  10
   0  -2   1 125294. 3146.42  10
   0  -2   1 131073. 3274.20   9
   0   2   1 129860. 2934.54   4
   0   2   1 122499. 3178.74   2
   0   2   1 124272. 2962.32   8
   0   2   1 127203. 3079.46  16
   0  -2   1 122293. 3172.88  16
   0  -2   1 129161. 3018.89   7
   0  -2   1 125387. 3195.05   2
   0   2   1 130514. 3165.81   3
   0  -2   1 121577. 3177.79  14
   0   2   1 124501. 3233.18  13
   0  -2   1 130942. 3181.82  13
   0   2   2 115803. 2911.30  12
   0  -2   2 113707. 2831.11  11
   0  -2   2 113021. 2904.00   1
   0   2   2 114763. 2958.14   2
   0  -2   2 115001. 3021.14   9
   0   2   2 112207. 2832.13   8
   0   2   2 112583. 2692.59   4
   0  -2   2 109544. 2862.90   7
   0   2   2 112234. 2753.82  16
   0   2   2 114581. 2952.03   3
   0  -2   2 110024. 2929.37  14
   0  -2   2 113671. 2828.59  13
   0   2   2 110197. 2974.86  13
   0  -2   2 108715. 2735.93   5
   0  -2   3 137802. 3628.81   7
   0   2   3 141361. 3661.26   2
   0  -2   3 138172. 3564.05   1
   0   2   3 138883. 3613.33   8
   0   2   3 141783. 3407.92  16
   0  -2   3 142461. 3251.16  15
   0  -2   3 133437. 3656.76   9
   0  -2   3 139385. 3622.20  14
   0   2   3 140781. 3658.30   3
   0   2   3 138359. 3614.07  13
   0  -2   3 135094. 3439.52   5
   0   2   3 147212. 3607.95  12
   0  -2   4 25920.9 841.524  15
   0  -2   4 26504.9 1064.62   1
   0   2   4 25482.8 1098.63   2
   0  -2   4 26218.0 1108.75   9
   0   2   4 23628.4 1100.75   8
   0  -2   4 24277.9 1109.92   7
   0   2   4 25904.0 939.724  16
   0   2   4 23740.7 1024.24  13
   0  -2   4 24856.4 981.808   5
   0   2   4 24955.4 1045.99  12
   0  -2   5 148987. 3690.05  15
   0   2   5 154671. 4086.01   2
   0  -2   5 154067. 3957.11   5
   0  -2   5 151808. 4035.29   9
   0   2   5 146558. 4173.79   8
   0  -2   5 148185. 4176.68   7
   0  -2   5 151936. 3992.72   1
   0   2   5 146299. 3917.27  13
   0   2   5 144064. 3982.59  12
   0   2   6 12466.1 811.866   2
   0  -2   6 11627.6 746.715   9
   0  -2   6 12551.8 629.631  15
   0   2   6 11252.2 858.140   8
   0  -2   6 11482.7 839.968   7
   0  -2   6 11067.9 743.910   1
   0   2   6 10548.0 667.430  13
   0  -2   6 10619.2 423.993  13
   0  -2   6 11822.5 753.110   5
   0   2   6 11446.0 759.128  12
   0   2   7 118650. 3508.24   2
   0  -2   7 110962. 3384.89   1
   0  -2   7 109834. 3321.86   9
   0  -2   7 114226. 3119.97  15
   0   2   8 28498.8 1435.28   2
   0  -2   8 27610.3 1390.63   1
   0  -2   8 24140.2 1237.42   9
   0  -2   8 27804.7 1206.04  15
   0   2   9 17488.6 1162.53   2
   0  -2   9 17482.7 1113.67   1
   0  -2   9 17216.7 973.627  15
   0   2  10 11507.1 976.089   2
   0  -2  10 12015.5 970.504   1
   0   2  11 1125.32 344.538   2
   0  -2  11 901.208 280.861   1
   0   2  12 14372.0 1213.07   2
   0  -2  12 12328.9 1087.03   1
   0   2  13 3172.54 596.868   2
   0  -2  13 2787.20 540.501   1
   0  -4 -14 937.178 388.502   7
   0  -4 -13 144.855 178.133   7
   0   4 -12 589.384 288.041   7
   0  -4 -12 370.746 274.297   7
   0   4 -12 784.897 274.534  10
   0   4 -12 612.702 369.799   6
   0  -4 -12 1284.98 449.678  15
   0   4 -12 544.152 288.902  14
   0   4 -11 1710.16 454.129   7
   0   4 -11 870.816 259.330  10
   0  -4 -11 765.443 330.518  15
   0  -4 -11 904.168 327.523   7
   0   4 -11 1221.67 384.071  14
   0   4 -11 1704.49 486.768   6
   0   4 -10 5412.20 767.743   7
   0   4 -10 5123.69 611.720  10
   0  -4 -10 5049.58 687.354   7
   0   4 -10 4930.22 741.225  14
   0  -4 -10 4983.92 748.766  15
   0   4 -10 6064.61 867.573   6
   0   4  -9 3473.59 591.425   7
   0   4  -9 2415.69 406.134  10
   0  -4  -9 2989.18 468.580   7
   0  -4  -9 3980.55 612.948  15
   0  -4  -9 2711.35 447.633  13
   0   4  -9 2408.52 488.988  14
   0   4  -9 2528.40 530.322   6
   0  -4  -8 16604.1 1085.24   7
   0   4  -8 15082.8 1018.05  10
   0   4  -8 16003.7 1163.16   9
   0   4  -8 15869.8 1191.58   7
   0  -4  -8 16755.7 1236.12  15
   0  -4  -8 17212.1 765.767   9
   0   4  -8 16417.4 1316.21   6
   0   4  -8 18136.7 1296.99  14
   0  -4  -8 17066.3 1110.27  13
   0  -4  -8 17079.5 1118.29  12
   0  -4  -7 37833.8 1877.12  15
   0   4  -7 37757.1 1643.28  10
   0  -4  -7 36615.8 1324.44   9
   0   4  -7 37112.3 1822.01   9
   0   4  -7 36182.9 1808.14   7
   0   4  -7 36859.4 1870.55  14
   0  -4  -7 39180.8 1652.41   7
   0   4  -7 36774.0 1686.71   5
   0   4  -7 35658.7 1947.23   6
   0  -4  -7 36004.0 1689.46  13
   0  -4  -7 36839.2 1673.62  12
   0   4  -6 43727.0 1753.76   5
   0   4  -6 40098.2 1700.82  10
   0  -4  -6 42270.8 1485.46   9
   0   4  -6 41759.1 1894.05   9
   0  -4  -6 43178.9 1645.02   7
   0  -4  -6 44060.9 1957.16  15
   0   4  -6 40820.5 1831.35   7
   0   4  -6 42566.3 1943.51  14
   0   4  -6 43149.5 2055.96   6
   0  -4  -6 40644.5 1796.79  13
   0  -4  -6 43000.3 1741.15  12
   0  -4  -5 50728.0 2048.38  15
   0   4  -5 51364.3 1815.04   5
   0   4  -5 47286.5 1832.70  10
   0  -4  -5 49199.4 1691.03   9
   0   4  -5 46435.7 1994.51   9
   0  -4  -5 47555.4 1940.36  13
   0  -4  -5 46715.2 1650.91   7
   0   4  -5 48518.9 1916.68   7
   0   4  -5 50356.9 2063.31  14
   0   4  -5 48364.7 2121.04   6
   0  -4  -5 48939.0 1835.84  12
   0  -4  -4 14967.6 697.848   7
   0  -4  -4 14337.9 866.127   2
   0   4  -4 14074.1 868.186  10
   0  -4  -4 14249.2 728.637  16
   0   4  -4 15428.3 997.015   9
   0  -4  -4 15759.2 833.065   9
   0  -4  -4 14016.6 929.266  13
   0   4  -4 14367.4 864.497   7
   0   4  -4 15178.4 786.152   5
   0  -4  -4 14944.4 957.010  15
   0   4  -4 15660.8 992.524  14
   0   4  -4 14411.7 997.266   6
   0  -4  -4 15056.1 849.041  12
   0  -4  -3 76003.8 2557.24  10
   0   4  -3 79308.1 2546.06  10
   0  -4  -3 79472.2 2511.88   2
   0  -4  -3 81890.9 2505.01   9
   0  -4  -3 80016.7 2326.10  16
   0   4  -3 80935.5 2419.06   7
   0  -4  -3 83956.1 2639.75  15
   0   4  -3 80216.7 2654.56  14
   0   4  -3 80784.8 2705.62   6
   0  -4  -3 82406.6 2515.33   3
   0  -4  -3 80336.8 2081.77   7
   0  -4  -3 75725.7 2643.13  13
   0  -4  -3 80699.3 2450.48  12
   0  -4  -2 30626.7 853.821   7
   0   4  -2 31142.5 1273.15  11
   0  -4  -2 31484.0 1358.66  10
   0   4  -2 29471.8 1318.69  10
   0  -4  -2 30233.2 1275.30   2
   0  -4  -2 31956.5 1086.81   8
   0   4  -2 32278.2 1409.01  14
   0  -4  -2 30920.7 979.412   4
   0  -4  -2 32252.9 1341.13   9
   0  -4  -2 31025.0 1197.26  16
   0   4  -2 30095.2 1358.79   6
   0   4  -2 30436.7 1131.87   7
   0  -4  -2 32305.4 1304.71   3
   0  -4  -2 33934.7 1356.60  15
   0  -4  -2 30171.4 1224.95  12
   0  -4  -2 31163.7 1430.24  13
   0   4  -1 772.976 132.950   7
   0  -4  -1 737.259 170.085  16
   0  -4  -1 834.294 180.731  12
   0   4  -1 620.009 168.686  11
   0   4  -1 785.497 191.794  10
   0  -4  -1 884.246 211.738  10
   0  -4  -1 929.009 214.994   9
   0  -4  -1 782.352 117.952   8
   0  -4  -1 303.301 117.216  15
   0  -4  -1 764.123 181.675   2
   0   4  -1 1026.62 224.528  14
   0  -4  -1 761.665 195.939  14
   0  -4  -1 711.770 118.193   4
   0   4  -1 826.054 189.651   6
   0  -4  -1 919.278 200.676   3
   0  -4  -1 536.494 181.923  13
   0   4   0 10040.8 698.586  10
   0  -4   0 10222.3 686.328  10
   0  -4   0 10660.3 751.677   9
   0   4   0 8882.78 656.804  11
   0  -4   0 10703.6 504.864   4
   0  -4   0 11393.4 686.290   3
   0  -4   0 10534.8 409.814   8
   0  -4   0 9974.90 680.767   2
   0  -4   0 10515.9 396.245   7
   0  -4   0 11352.3 684.482  16
   0   4   0 10905.0 719.217   2
   0  -4   0 9704.28 686.306  14
   0   4   0 11072.1 618.829   6
   0  -4   0 11050.8 761.192  13
   0   4   1 400.537 144.164  10
   0  -4   1 241.248 126.169  10
   0  -4   1 419.223 115.057   5
   0  -4   1 462.469 116.201   4
   0  -4   1 464.198 178.537   9
   0  -4   1 454.550 162.961  14
   0   4   1 301.201 79.3483   4
   0  -4   1 494.769 163.196   2
   0  -4   1 522.248 151.386  16
   0  -4   1 470.616 95.0756   7
   0   4   1 460.489 152.969  16
   0   4   1 419.708 153.964   2
   0  -4   1 611.214 169.721  13
   0  -4   2 30620.2 1097.05   5
   0  -4   2 33146.7 1319.83   1
   0  -4   2 30292.1 1298.56  10
   0  -4   2 29802.6 1136.31   4
   0  -4   2 29289.5 1424.35   9
   0   4   2 31043.5 985.240   4
   0  -4   2 29100.9 1314.66  14
   0  -4   2 29860.4 1336.35   2
   0   4   2 30740.8 1372.30   2
   0  -4   2 31350.8 1112.50   7
   0   4   2 28555.9 1179.12  16
   0  -4   2 30457.7 1327.53  16
   0  -4   2 30966.6 1327.96  13
   0   4   2 31289.4 1357.27   3
   0  -4   3 77299.6 2449.66  11
   0  -4   3 76339.5 2455.31   1
   0  -4   3 81932.9 2751.53   9
   0   4   3 79104.9 2128.16   4
   0   4   3 82077.6 2655.78   2
   0  -4   3 77188.1 2345.43   7
   0   4   3 81535.2 2279.63   8
   0   4   3 75097.3 2274.21  16
   0  -4   3 76573.4 2547.99  16
   0   4   3 75406.5 2546.86   3
   0  -4   3 74583.7 2535.31   2
   0  -4   3 78507.3 2548.43  14
   0  -4   3 78231.7 2467.55  13
   0  -4   3 78077.6 2201.03   5
   0   4   4 13426.3 886.080  12
   0  -4   4 13459.6 824.299   7
   0  -4   4 12357.5 771.100  11
   0   4   4 13636.1 723.323  16
   0  -4   4 13946.7 852.529   1
   0   4   4 15035.8 972.963   2
   0   4   4 14242.6 685.040   4
   0   4   4 12674.5 772.495   8
   0   4   4 14551.0 938.338   3
   0  -4   4 13569.3 792.434  13
   0  -4   4 13828.3 710.982   5
   0  -4   5 48360.7 1771.97  11
   0   4   5 52795.3 2039.20  12
   0   4   5 50723.5 2096.36   2
   0  -4   5 49678.2 1907.72   1
   0   4   5 49892.3 1903.88   8
   0   4   5 46263.1 1642.85   4
   0  -4   5 48529.8 1923.48   7
   0   4   5 47448.2 1632.86  16
   0  -4   5 51950.6 1427.08  15
   0  -4   5 48308.4 1677.04   5
   0   4   5 50625.5 2079.24   3
   0  -4   5 47714.1 1702.81  13
   0  -4   6 42203.8 1631.42  11
   0   4   6 44993.4 2025.11   2
   0   4   6 40694.5 1817.94   8
   0   4   6 40810.1 1577.02   4
   0  -4   6 41504.9 1767.00   1
   0   4   6 40917.9 1507.86  16
   0  -4   6 45934.6 1343.15  15
   0  -4   6 42146.6 1531.20  13
   0  -4   6 42641.3 1617.53   5
   0  -4   7 36878.7 1509.59  11
   0   4   7 40666.3 1953.16   2
   0   4   7 35643.5 1416.40  16
   0   4   7 34714.3 1516.13   4
   0  -4   7 40113.4 1750.21   1
   0  -4   7 38626.9 1265.48  15
   0  -4   7 35557.6 1334.84  13
   0  -4   7 36541.7 1559.82   5
   0  -4   8 15073.7 915.401  11
   0   4   8 19791.2 1341.29   2
   0   4   8 15695.2 1016.56   4
   0   4   8 17527.3 934.307  16
   0  -4   8 17575.9 807.765  15
   0  -4   8 15630.1 1085.73   1
   0  -4   8 15922.8 747.003  13
   0  -4   8 17587.2 1067.94   5
   0  -4   9 2879.29 486.645   1
   0   4   9 3718.30 599.225   2
   0   4   9 3553.70 421.048  16
   0  -4  10 5079.85 666.344   1
   0   4  10 6372.92 807.035   2
   0   4  10 5460.23 548.477  16
   0  -4  11 1166.94 352.502   1
   0   4  11 1261.73 430.113   2
   0  -4  12 671.034 281.529   1
   0   4  12 1097.30 396.683   2
   0   6 -11 2451.57 493.209  10
   0   6 -11 4227.26 758.262   7
   0  -6 -10 1955.90 450.507  12
   0   6 -10 2159.92 459.457  10
   0  -6 -10 2331.30 514.465  13
   0  -6 -10 3136.52 644.200  15
   0   6 -10 2394.94 569.338   7
   0   6 -10 2594.14 608.469  14
   0   6 -10 2437.21 635.707   6
   0  -6  -9 4657.75 648.705  12
   0   6  -9 4208.00 681.882   7
   0   6  -9 3842.60 596.271  10
   0   6  -9 4165.67 727.254  14
   0  -6  -9 3616.88 661.957  15
   0  -6  -9 3840.23 635.179  13
   0   6  -9 5366.38 866.925   6
   0   6  -8 11994.6 1021.13  10
   0   6  -8 11807.5 1171.00  14
   0  -6  -8 10213.3 1064.38  15
   0   6  -8 10387.9 1157.36   6
   0  -6  -8 9673.11 982.515  13
   0  -6  -8 10770.9 947.093  12
   0   6  -8 10189.7 1006.02   7
   0   6  -7 3893.77 567.737  10
   0  -6  -7 4520.80 669.826  13
   0  -6  -7 4942.16 719.652  15
   0   6  -7 4234.40 604.121   7
   0   6  -7 4663.65 708.266  14
   0   6  -7 4306.88 708.958   6
   0  -6  -7 4593.53 604.004  12
   0  -6  -6 3171.34 488.335  12
   0  -6  -6 3352.77 349.752   7
   0   6  -6 4446.48 590.861   7
   0   6  -6 3216.10 515.045  10
   0  -6  -6 4324.99 641.507  15
   0   6  -6 3693.10 612.792  14
   0   6  -6 3879.73 644.809   6
   0  -6  -6 4321.97 640.237  13
   0  -6  -5 4949.98 636.322  15
   0   6  -5 3648.63 539.840  10
   0  -6  -5 3981.79 313.764   7
   0  -6  -5 2664.75 497.856  13
   0   6  -5 3974.47 509.652   7
   0   6  -5 3258.92 565.717  14
   0   6  -5 4873.78 693.757   6
   0  -6  -5 4060.43 507.758  12
   0   6  -4 4596.34 602.364  10
   0  -6  -4 4543.02 243.774   7
   0  -6  -4 5043.37 573.259   3
   0  -6  -4 4889.03 636.683  15
   0   6  -4 4811.41 513.906   7
   0   6  -4 4937.60 647.922  14
   0   6  -4 5263.32 660.576   6
   0  -6  -4 4162.50 600.250  13
   0  -6  -4 4607.95 528.078  12
   0   6  -3 25200.3 1457.72  10
   0   6  -3 25225.5 1205.41   7
   0  -6  -3 28288.7 1355.28  12
   0   6  -3 27411.4 1518.99   6
   0  -6  -3 28371.3 1498.35  15
   0   6  -3 27537.1 1573.23  14
   0  -6  -3 26562.9 1384.23   3
   0  -6  -3 25640.4 1562.04  13
   0  -6  -2 15364.9 953.331  12
   0   6  -2 16948.1 1085.02  11
   0   6  -2 15656.2 1103.52  10
   0  -6  -2 16213.4 693.491   4
   0   6  -2 15976.4 1145.10  14
   0   6  -2 16105.9 818.912   7
   0  -6  -2 17460.8 1079.53  15
   0  -6  -2 14936.6 993.169   3
   0   6  -2 16360.0 1079.73   6
   0  -6  -2 16204.4 1190.58  13
   0  -6  -1 29003.7 1400.73  12
   0   6  -1 30831.3 1556.28  11
   0   6  -1 33560.4 1666.77  10
   0  -6  -1 30696.8 1095.88   4
   0  -6  -1 30301.8 1470.23   3
   0  -6  -1 32192.6 1473.36  15
   0   6  -1 31828.6 1476.44   6
   0  -6  -1 31147.0 1691.25  13
   0   6   0 16672.0 1129.53  11
   0   6   0 16408.6 1137.68  10
   0   6   0 17518.8 1156.01   2
   0  -6   0 15433.2 750.358   4
   0  -6   0 17324.7 973.335  15
   0  -6   0 16765.7 1045.78   3
   0  -6   0 18936.8 1247.49  13
   0  -6   1 28999.7 1437.29   1
   0  -6   1 27718.7 1168.03   5
   0   6   1 29846.4 1577.59  11
   0  -6   1 27882.6 1132.20   4
   0  -6   1 25906.1 787.456   8
   0  -6   1 31279.6 1279.14  15
   0  -6   1 28695.2 1433.97   3
   0   6   1 29931.1 1584.79   2
   0  -6   1 29636.0 1594.24  13
   0  -6   2 16116.7 826.649   5
   0  -6   2 14649.0 990.384   1
   0   6   2 14469.7 1098.41  11
   0  -6   2 14783.7 831.308   4
   0   6   2 14830.6 1109.00   2
   0   6   2 14957.4 960.961  16
   0  -6   2 14538.4 1077.98  13
   0  -6   3 27129.6 1131.71   5
   0  -6   3 28407.9 1448.50   1
   0   6   3 26072.6 940.669   4
   0  -6   3 25655.7 1223.23   4
   0   6   3 26784.6 1575.21   2
   0  -6   3 26876.2 1178.71   7
   0   6   3 27137.6 1314.11  16
   0  -6   3 27262.6 1492.15  13
   0   6   4 4241.34 338.310   4
   0   6   4 4130.00 472.257  16
   0  -6   4 3931.78 453.037   7
   0   6   4 3624.93 577.536   2
   0  -6   4 4025.72 525.500   1
   0  -6   4 3790.68 519.051  13
   0  -6   4 4160.53 397.494   5
   0  -6   5 3193.80 494.845   1
   0   6   5 4132.17 371.154   4
   0   6   5 3210.82 409.559   8
   0   6   5 3687.08 433.933  16
   0  -6   5 3422.61 467.503   7
   0   6   5 4577.38 673.793   2
   0  -6   5 3302.91 476.016  13
   0  -6   5 3014.21 358.670   5
   0   6   6 4069.33 470.335  16
   0   6   6 4173.92 436.173   4
   0  -6   6 5306.46 643.845   1
   0  -6   6 4538.45 557.043  13
   0  -6   6 4824.79 468.079   5
   0   6   7 3875.71 447.123  16
   0   6   7 3815.39 446.791   4
   0  -6   7 4011.91 594.192   1
   0   6   7 5799.55 820.054   2
   0  -6   7 4323.68 520.246  13
   0  -6   7 3759.63 446.388   5
   0   6   8 14451.4 1355.02   2
   0  -6   8 10571.1 1000.40   1
   0   6   9 5743.60 886.937   2
   0  -6   9 4184.53 633.356   1
   0  -6  10 2384.53 508.743   1
   0   6  10 2423.05 605.101   2
   0   6  11 3481.43 745.839   2
   0  -8  -9 2079.78 479.809  12
   0   8  -9 3698.02 673.156  10
   0  -8  -8 1005.45 346.090  12
   0   8  -8 799.712 347.700  10
   0   8  -8 730.178 366.611   6
   0  -8  -7 187.477 161.575  12
   0   8  -7 409.574 206.831  10
   0  -8  -7 787.914 365.290  15
   0  -8  -7 783.523 363.524  13
   0   8  -7 590.728 336.992   6
   0  -8  -6 1713.02 398.498  12
   0   8  -6 2107.67 510.260  10
   0   8  -6 1719.46 506.459  14
   0  -8  -6 2024.49 482.445  15
   0   8  -6 2881.23 618.744   6
   0  -8  -6 1986.74 530.049  13
   0  -8  -5 1336.36 365.391  12
   0   8  -5 1037.05 380.847  10
   0  -8  -5 2356.03 514.918  15
   0   8  -5 1843.42 504.734  14
   0  -8  -5 938.634 378.306  13
   0  -8  -4 698.467 227.353  12
   0   8  -4 970.371 346.755  10
   0  -8  -4 1388.13 405.702  15
   0  -8  -4 1310.46 431.825  13
   0   8  -4 1017.25 336.670  14
   0  -8  -4 870.704 322.622   3
   0  -8  -3 2231.98 403.765  12
   0   8  -3 1121.06 401.465  10
   0  -8  -3 2552.40 512.856  15
   0  -8  -3 1866.88 501.850  13
   0  -8  -3 1128.16 331.354   3
   0  -8  -2 1575.68 356.894  12
   0  -8  -2 1488.11 372.893   3
   0   8  -2 1316.79 413.017  10
   0  -8  -2 2000.85 420.046  15
   0  -8  -2 1071.21 367.092  13
   0  -8  -1 10897.9 925.973  12
   0   8  -1 12162.8 1098.39  11
   0   8  -1 10826.2 1085.59  10
   0  -8  -1 12504.7 982.842  15
   0  -8  -1 11636.4 1002.31   3
   0  -8  -1 12710.1 1229.16  13
   0  -8   0 341.062 182.309  12
   0   8   0 336.255 223.462  11
   0  -8   0 223.415 140.196  15
   0  -8   0 327.669 235.863   1
   0  -8   0 1151.86 330.215   3
   0  -8   0 328.256 278.659  13
   0  -8   1 11057.0 1008.75   1
   0   8   1 11717.5 1134.15  11
   0  -8   1 11641.9 1141.11  13
   0  -8   1 12630.2 883.760  15
   0  -8   1 11540.0 1019.23   3
   0   8   1 10706.4 1081.75   2
   0   8   2 895.178 352.788  11
   0  -8   2 1487.29 375.134   1
   0  -8   2 1127.17 342.053   3
   0  -8   2 1219.53 404.512  13
   0   8   2 1706.55 461.371   2
   0   8   3 2143.19 514.228  11
   0  -8   3 2311.18 471.094   1
   0  -8   3 1887.90 437.922   3
   0   8   3 2149.40 524.883   2
   0  -8   3 1811.44 460.659  13
   0   8   4 1506.74 449.825  11
   0  -8   4 802.016 308.775  13
   0   8   4 1299.05 442.803   2
   0  -8   4 1130.79 345.024   1
   0  -8   5 351.555 200.789   1
   0   8   5 1137.08 430.327  11
   0   8   5 627.682 362.424   2
   0  -8   5 874.923 304.103  13
   0   8   6 1878.65 517.695  11
   0  -8   6 2105.07 465.091   1
   0   8   6 1238.37 465.615   2
   0  -8   6 2007.99 452.964  13
   0  -8   7 582.064 285.583   1
   0   8   7 371.576 359.521   2
   0   8   8 1098.46 458.174   2
   0 -10  -2 156.772 235.706   3
   0 -10  -1 783.196 328.974   3
   0 -10   0 206.590 231.127   3
   0 -10   1 1195.29 403.207   3
   0 -10   2 755.779 370.759   3
   1  -1 -14 9225.63 1033.72  15
   1  -1 -14 8507.34 1087.78   7
   1   1 -14 8453.43 899.161  15
   1   1 -13 1537.45 374.452  15
   1  -1 -13 2071.30 478.572  15
   1  -1 -13 924.057 362.505   7
   1   1 -13 2536.63 584.723   7
   1   1 -13 1391.08 471.646  14
   1   1 -13 2754.50 597.435   6
   1   1 -12 5360.47 652.662  15
   1  -1 -12 5025.45 762.526   7
   1  -1 -12 4417.93 650.736  15
   1   1 -12 4704.32 743.916   7
   1   1 -12 5229.30 778.143   6
   1   1 -11 7597.66 912.758   7
   1   1 -11 8220.96 725.094   9
   1  -1 -11 9270.01 891.198  15
   1   1 -11 6737.73 702.031  15
   1  -1 -11 9489.52 980.647   7
   1   1 -11 9558.11 984.817   6
   1  -1 -11 9407.68 903.903   6
   1   1 -10 11849.3 1053.76   6
   1   1 -10 11212.2 1067.63   7
   1   1 -10 12432.7 857.412   9
   1  -1 -10 12681.7 699.526   9
   1   1 -10 12622.1 894.697  15
   1  -1 -10 11307.7 943.503   6
   1  -1 -10 11492.2 960.708  15
   1  -1 -10 12740.9 1082.15   7
   1   1  -9 21526.9 1133.98   9
   1  -1  -9 21622.7 940.541   9
   1   1  -9 22037.0 1426.78   7
   1  -1  -9 22385.6 1394.61   7
   1  -1  -9 21310.4 1283.28  15
   1   1  -9 21250.3 1358.32   6
   1   1  -9 20166.4 1114.29  15
   1  -1  -9 23538.5 1315.20   6
   1   1  -8 13577.3 831.140   9
   1   1  -8 12862.8 810.980  15
   1  -1  -8 13619.3 670.082   9
   1  -1  -8 13644.5 986.071   7
   1   1  -8 12542.3 992.048   7
   1  -1  -8 13352.0 931.417  15
   1   1  -8 12572.0 971.628   6
   1  -1  -8 14831.4 941.337   6
   1   1  -7 15474.8 863.726   9
   1  -1  -7 15146.4 680.257   9
   1  -1  -7 15847.0 1000.27   7
   1   1  -7 15003.7 1014.57   7
   1  -1  -7 15304.0 939.384  15
   1   1  -7 15095.0 824.785  15
   1  -1  -7 17190.2 943.269   6
   1   1  -7 16582.0 993.889   5
   1   1  -7 14502.4 994.947   6
   1   1  -6 110642. 3070.55   9
   1  -1  -6 110246. 2757.40   9
   1  -1  -6 109405. 3259.90   7
   1  -1  -6 110658. 3227.01   1
   1   1  -6 102722. 3305.91   7
   1   1  -6 108034. 3218.55   1
   1   1  -6 109248. 2964.75  15
   1  -1  -6 103199. 3154.67  15
   1   1  -6 110858. 3348.67   6
   1  -1  -6 113447. 3111.67   6
   1  -1  -6 104515. 3266.32   5
   1   1  -6 110410. 3212.69   5
   1   1  -5 32562.1 1148.79  15
   1   1  -5 34029.1 1257.85   9
   1  -1  -5 35679.2 1046.70   9
   1  -1  -5 33489.3 1341.01   7
   1  -1  -5 32940.3 1316.28  15
   1   1  -5 33220.7 1401.14   7
   1   1  -5 32481.1 1313.87   1
   1  -1  -5 33075.4 1312.97   1
   1   1  -5 33431.7 1406.21   6
   1  -1  -5 32592.5 1215.05   6
[truncated: 779,959 more chars]
